# Supplementary material for: VirionFinder: Identification of Complete and Partial Prokaryote Virus Virion Protein From Virome Data Using the Sequence and Biochemical Properties of Amino Acids
Source: Front Microbiol. 2021 Feb 5;12:615711. doi: 10.3389/fmicb.2021.615711 (PMC7894196; doi:10.3389/fmicb.2021.615711)
Supplement: Supplementary file 2 [file Data_Sheet_2.xlsx]

## Sheet: Sheet1
PVVP for training	non-PVVP for training	PVVP for test	non-PVVP for test
YP_006382434.1	NP_040703.1	YP_009618579.1	YP_009618564.1
YP_006382438.1	NP_040704.1	YP_009618594.1	YP_009618573.1
YP_006382439.1	NP_040705.1	YP_009618598.1	YP_009618577.1
YP_006382441.1	NP_040706.1	YP_009618710.1	YP_009618601.1
YP_006382444.1	NP_040707.1	YP_009618719.1	YP_009618602.1
YP_006382445.1	NP_040708.1	YP_009618729.1	YP_009618607.1
YP_006382452.1	NP_040709.1	YP_009618953.1	YP_009618610.1
YP_006382457.1	NP_040711.1	YP_009618955.1	YP_009618617.1
YP_006382269.1	NP_040712.1	YP_009618958.1	YP_009618620.1
YP_006382276.1	NP_040713.1	YP_009618959.1	YP_009618622.1
YP_006382281.1	YP_009237236.1	YP_009618960.1	YP_009618626.1
YP_006382284.1	YP_009237237.1	YP_009618963.1	YP_009618627.1
YP_006382288.1	YP_009237239.1	YP_009618964.1	YP_009618628.1
YP_006382927.1	YP_006382300.1	YP_009618965.1	YP_009618633.1
YP_006382932.1	YP_006382303.1	YP_009618966.1	YP_009618635.1
YP_006382941.1	YP_006382305.1	YP_009618967.1	YP_009618636.1
YP_006382944.1	YP_006382340.1	YP_009618968.1	YP_009618638.1
YP_006382945.1	YP_006382343.1	YP_009618969.1	YP_009618640.1
YP_006382946.1	YP_006382380.1	YP_009618970.1	YP_009618646.1
YP_006382516.1	YP_006382389.1	YP_009618971.1	YP_009618647.1
YP_006382527.1	YP_006382392.1	YP_009618972.1	YP_009618650.1
YP_006488738.1	YP_006382396.1	YP_009618973.1	YP_009618651.1
YP_006488742.1	YP_006382398.1	YP_009618976.1	YP_009618653.1
YP_006488746.1	YP_006382400.1	YP_009618977.1	YP_009618655.1
YP_006488747.1	YP_006382404.1	YP_009618978.1	YP_009618656.1
YP_006488750.1	YP_006382418.1	YP_009618983.1	YP_009618693.1
YP_006488751.1	YP_006382419.1	YP_009618984.1	YP_009618704.1
YP_006489229.1	YP_006382422.1	YP_009618988.1	YP_009618708.1
YP_006489239.1	YP_006382423.1	YP_009618994.1	YP_009618732.1
YP_006489240.1	YP_006382431.1	YP_009618995.1	YP_009618733.1
YP_006489241.1	YP_006382432.1	YP_009618996.1	YP_009618738.1
YP_006489242.1	YP_006382449.1	YP_009618997.1	YP_009618743.1
YP_006489244.1	YP_006382455.1	YP_009618998.1	YP_009618751.1
YP_009134505.1	YP_006382456.1	YP_009618999.1	YP_009618754.1
YP_009134509.1	YP_006382458.1	YP_009619000.1	YP_009618756.1
YP_009134584.1	YP_006382257.1	YP_009619001.1	YP_009618760.1
YP_009134586.1	YP_006382258.1	YP_009619052.1	YP_009618761.1
YP_009134590.1	YP_006382259.1	YP_009619053.1	YP_009618763.1
YP_009134594.1	YP_006382261.1	YP_009619054.1	YP_009618766.1
YP_009134595.1	YP_006382262.1	YP_009619055.1	YP_009618768.1
YP_009134596.1	YP_006382265.1	YP_009619083.1	YP_009618769.1
YP_009134609.1	YP_006382266.1	YP_009619084.1	YP_009618771.1
YP_009134610.1	YP_006382267.1	YP_009619087.1	YP_009618775.1
YP_009134611.1	YP_006382270.1	YP_009619088.1	YP_009618778.1
YP_009134619.1	YP_006382273.1	YP_009619089.1	YP_009618781.1
YP_009134673.1	YP_006382274.1	YP_009619090.1	YP_009618782.1
YP_009133348.1	YP_006382285.1	YP_009619091.1	YP_009618786.1
YP_009133351.1	YP_006382289.1	YP_009619092.1	YP_009618787.1
YP_009133357.1	YP_006382290.1	YP_009619093.1	YP_009618789.1
YP_009133413.1	YP_006382291.1	YP_009619094.1	YP_009618791.1
YP_009133416.1	YP_006382293.1	YP_009619095.1	YP_009618792.1
YP_009133418.1	YP_006382296.1	YP_009619096.1	YP_009618815.1
YP_009133423.1	YP_006382297.1	YP_009619097.1	YP_009618817.1
YP_009133424.1	YP_006382298.1	YP_009619100.1	YP_009618821.1
YP_009133425.1	YP_006382299.1	YP_009619101.1	YP_009618822.1
YP_009133438.1	YP_006382928.1	YP_009619102.1	YP_009618823.1
YP_009133439.1	YP_006382929.1	YP_009619107.1	YP_009618826.1
YP_009133440.1	YP_006382930.1	YP_009619108.1	YP_009618829.1
YP_009133446.1	YP_006382931.1	YP_009619112.1	YP_009618831.1
YP_009133985.1	YP_006382934.1	YP_009619118.1	YP_009618832.1
YP_009133989.1	YP_006382935.1	YP_009619119.1	YP_009618833.1
YP_009134063.1	YP_006382951.1	YP_009619120.1	YP_009618837.1
YP_009134065.1	YP_006382954.1	YP_009619121.1	YP_009618838.1
YP_009134070.1	YP_006382962.1	YP_009619122.1	YP_009618841.1
YP_009134083.1	YP_006382963.1	YP_009619123.1	YP_009618844.1
YP_009134084.1	YP_006382967.1	YP_009619124.1	YP_009618846.1
YP_009134085.1	YP_006382968.1	YP_009619125.1	YP_009618850.1
YP_009134099.1	YP_006382977.1	YP_009619176.1	YP_009618852.1
YP_009134100.1	YP_006382981.1	YP_009619177.1	YP_009618853.1
YP_009134101.1	YP_006382988.1	YP_009619178.1	YP_009618854.1
YP_009134109.1	YP_006383694.1	YP_009619179.1	YP_009618855.1
YP_009134166.1	YP_006383727.1	YP_009619234.1	YP_009618857.1
YP_009133564.1	YP_006383730.1	YP_009619349.1	YP_009618858.1
YP_009133567.1	YP_006383733.1	YP_009619351.1	YP_009618861.1
YP_009133574.1	YP_006383734.1	YP_009620056.1	YP_009618862.1
YP_009133643.1	YP_006383736.1	YP_009621543.1	YP_009618863.1
YP_009133645.1	YP_006383737.1	YP_009621563.1	YP_009618864.1
YP_009133647.1	YP_006383738.1	YP_009621564.1	YP_009618865.1
YP_009133652.1	YP_006383739.1	YP_009621567.1	YP_009618866.1
YP_009133653.1	YP_006383740.1	YP_009621569.1	YP_009618868.1
YP_009133654.1	YP_006383741.1	YP_009621573.1	YP_009618871.1
YP_009133664.1	YP_006383746.1	YP_009621574.1	YP_009618872.1
YP_009133665.1	YP_006383750.1	YP_009621575.1	YP_009618877.1
YP_009133666.1	YP_006383794.1	YP_009621582.1	YP_009618885.1
YP_009133671.1	YP_006383505.1	YP_009621599.1	YP_009618888.1
YP_009134217.1	YP_006383506.1	YP_009621669.1	YP_009618889.1
YP_009134219.1	YP_006383507.1	YP_009621692.1	YP_009618890.1
YP_009134233.1	YP_006383508.1	YP_009621693.1	YP_009618891.1
YP_009134329.1	YP_006383509.1	YP_009621696.1	YP_009618896.1
YP_009134330.1	YP_006383510.1	YP_009621698.1	YP_009618916.1
YP_009134331.1	YP_006383511.1	YP_009621702.1	YP_009618918.1
YP_009134336.1	YP_006383512.1	YP_009621703.1	YP_009618924.1
YP_009134337.1	YP_006383513.1	YP_009621704.1	YP_009618926.1
YP_009134338.1	YP_006383514.1	YP_009621711.1	YP_009618933.1
YP_009134345.1	YP_006383515.1	YP_009621728.1	YP_009618934.1
YP_009134346.1	YP_006383516.1	YP_009622225.1	YP_009618935.1
YP_009134347.1	YP_006383517.1	YP_009622229.1	YP_009618936.1
YP_009134356.1	YP_006383518.1	YP_009622259.1	YP_009618951.1
YP_009134451.1	YP_006383519.1	YP_009622276.1	YP_009618954.1
YP_009134479.1	YP_006383520.1	YP_009622277.1	YP_009618956.1
YP_009134480.1	YP_006383521.1	YP_009622278.1	YP_009618957.1
YP_009134481.1	YP_006383522.1	YP_009622280.1	YP_009618974.1
YP_009134483.1	YP_006383523.1	YP_009622329.1	YP_009618975.1
YP_009134484.1	YP_006383524.1	YP_009622331.1	YP_009618979.1
YP_009134486.1	YP_006383525.1	YP_009622332.1	YP_009618980.1
YP_009142966.1	YP_006383526.1	YP_009622336.1	YP_009618981.1
YP_009142980.1	YP_006383527.1	YP_009622337.1	YP_009618982.1
YP_009142981.1	YP_006383528.1	YP_009622339.1	YP_009618985.1
YP_009143007.1	YP_006383529.1	YP_009622341.1	YP_009618989.1
YP_009143012.1	YP_006383530.1	YP_009622343.1	YP_009618990.1
YP_009143013.1	YP_006383531.1	YP_009622397.1	YP_009618993.1
YP_009143014.1	YP_006383532.1	YP_009622398.1	YP_009619004.1
YP_009143024.1	YP_006383533.1	YP_009622400.1	YP_009619006.1
YP_009143025.1	YP_006383534.1	YP_009622401.1	YP_009619016.1
YP_009143026.1	YP_006383535.1	YP_009622405.1	YP_009619017.1
YP_009143031.1	YP_006383536.1	YP_009622406.1	YP_009619020.1
YP_009143034.1	YP_006383537.1	YP_009622407.1	YP_009619027.1
YP_009143035.1	YP_006383538.1	YP_009622408.1	YP_009619032.1
YP_009143038.1	YP_006383539.1	YP_009622409.1	YP_009619033.1
YP_009143039.1	YP_006383540.1	YP_009622410.1	YP_009619034.1
YP_009140572.1	YP_006383541.1	YP_009622411.1	YP_009619035.1
YP_009140575.1	YP_006383542.1	YP_009622465.1	YP_009619036.1
YP_009140582.1	YP_006383543.1	YP_009622468.1	YP_009619039.1
YP_009140654.1	YP_006383544.1	YP_009622473.1	YP_009619041.1
YP_009140656.1	YP_006383545.1	YP_009622562.1	YP_009619047.1
YP_009140658.1	YP_006383546.1	YP_009622564.1	YP_009619048.1
YP_009140663.1	YP_006383547.1	YP_009622565.1	YP_009619049.1
YP_009140664.1	YP_006382481.2	YP_009622566.1	YP_009619050.1
YP_009140665.1	YP_006382482.1	YP_009622598.1	YP_009619051.1
YP_009140678.1	YP_006382489.2	YP_009622600.1	YP_009619056.1
YP_009140679.1	YP_006382490.1	YP_009622601.1	YP_009619057.1
YP_009140680.1	YP_006382498.1	YP_009622609.1	YP_009619058.1
YP_009140685.1	YP_006382500.1	YP_009622612.1	YP_009619060.1
YP_007947928.1	YP_006382503.1	YP_009622613.1	YP_009619065.1
YP_007947929.1	YP_006382505.2	YP_009622614.1	YP_009619068.1
YP_007947930.1	YP_006382509.1	YP_009622616.1	YP_009619069.1
YP_007947932.1	YP_006382510.1	YP_009622810.1	YP_009619070.1
YP_007947934.1	YP_006382512.1	YP_009622812.1	YP_009619077.1
YP_007947935.1	YP_006382515.1	YP_009622814.1	YP_009619080.1
YP_007947936.1	YP_006382521.1	YP_009622815.1	YP_009619081.1
YP_007947937.1	YP_006382522.1	YP_009622817.1	YP_009619082.1
YP_007947938.1	YP_006382524.1	YP_009622822.1	YP_009619098.1
YP_007947939.1	YP_006382525.1	YP_009622823.1	YP_009619099.1
YP_007947940.1	YP_006382528.1	YP_009622824.1	YP_009619103.1
YP_007947941.1	YP_006382529.1	YP_009622964.1	YP_009619104.1
YP_007947942.1	YP_006382530.1	YP_009622968.1	YP_009619105.1
YP_007947943.1	YP_006488733.1	YP_009622971.1	YP_009619106.1
YP_007947944.1	YP_006742191.1	YP_009622974.1	YP_009619109.1
YP_007947946.1	YP_006488735.1	YP_009622977.1	YP_009619113.1
YP_007947950.1	YP_006488737.1	YP_009622983.1	YP_009619114.1
YP_009140133.1	YP_006488739.1	YP_009622984.1	YP_009619117.1
YP_009140143.1	YP_006488741.1	YP_009622985.1	YP_009619127.1
YP_009140149.1	YP_006488752.1	YP_009622988.1	YP_009619128.1
YP_009140150.1	YP_006488753.1	YP_009623041.1	YP_009619130.1
YP_009140178.1	YP_006742196.1	YP_009623042.1	YP_009619140.1
YP_009140181.1	YP_006488759.1	YP_009623044.1	YP_009619141.1
YP_009140184.1	YP_006488760.1	YP_009623051.1	YP_009619144.1
YP_009140185.1	YP_006488761.1	YP_009623052.1	YP_009619150.1
YP_009140188.1	YP_006488763.2	YP_009623053.1	YP_009619155.1
YP_009140190.1	YP_006742198.1	YP_009623054.1	YP_009619156.1
YP_009140267.1	YP_006488764.1	YP_009623055.1	YP_009619157.1
YP_009140268.1	YP_006488768.1	YP_009623056.1	YP_009619158.1
YP_009140270.1	YP_006488773.1	YP_009623060.1	YP_009619159.1
YP_009140279.1	YP_006488774.1	YP_009623104.1	YP_009619162.1
YP_009140284.1	YP_006488776.1	YP_009623105.1	YP_009619164.1
YP_009140305.1	YP_006488779.1	YP_009623115.1	YP_009619170.1
YP_009140306.1	YP_006489201.1	YP_009623116.1	YP_009619171.1
YP_009140335.1	YP_006489202.1	YP_009623117.1	YP_009619172.1
YP_009140375.1	YP_006489208.1	YP_009623118.1	YP_009619173.1
YP_009140378.1	YP_006489210.1	YP_009623119.1	YP_009619174.1
YP_009140379.1	YP_006489215.1	YP_009623120.1	YP_009619175.1
YP_009140380.1	YP_006489217.1	YP_009623124.1	YP_009619180.1
YP_009140381.1	YP_006489218.1	YP_009623167.1	YP_009619181.1
YP_009140385.1	YP_006489228.1	YP_009623168.1	YP_009619182.1
YP_009140387.1	YP_006489246.1	YP_009623170.1	YP_009619184.1
YP_009140792.1	YP_006489258.1	YP_009623178.1	YP_009619189.1
YP_009140796.1	YP_006489261.1	YP_009623179.1	YP_009619191.1
YP_009140868.1	YP_006489262.1	YP_009623180.1	YP_009619192.1
YP_009140870.1	YP_006489263.1	YP_009623181.1	YP_009619194.1
YP_009140878.1	YP_006489264.1	YP_009623182.1	YP_009619200.1
YP_009140879.1	YP_006489268.1	YP_009623183.1	YP_009619204.1
YP_009140880.1	YP_006489269.1	YP_009623187.1	YP_009619205.1
YP_009140892.1	YP_006489270.1	YP_009624144.1	YP_009619207.1
YP_009140893.1	YP_006489274.1	YP_009624145.1	YP_009619211.1
YP_009140894.1	YP_006489275.1	YP_009624147.1	YP_009619212.1
YP_009140900.1	YP_009134721.1	YP_009624155.1	YP_009619215.1
YP_009140954.1	YP_009134504.1	YP_009624156.1	YP_009619218.1
YP_009140957.1	YP_009134506.1	YP_009624157.1	YP_009619222.1
YP_009145772.1	YP_009134507.1	YP_009624159.1	YP_009619224.1
YP_009145780.1	YP_009134510.1	YP_009624160.1	YP_009619225.1
YP_009145783.1	YP_009134512.1	YP_009624164.1	YP_009619226.1
YP_009145784.1	YP_009134515.1	YP_009624202.1	YP_009619230.1
YP_009145817.1	YP_009134522.1	YP_009624203.1	YP_009619231.1
YP_009145825.1	YP_009134523.1	YP_009624205.1	YP_009619237.1
YP_009145828.1	YP_009134524.1	YP_009624214.1	YP_009619238.1
YP_009145829.1	YP_009134527.1	YP_009624215.1	YP_009619241.1
YP_009146303.1	YP_009134529.1	YP_009624217.1	YP_009619244.1
YP_009146321.1	YP_009134532.1	YP_009624218.1	YP_009619246.1
YP_009146341.1	YP_009134533.1	YP_009624222.1	YP_009619247.1
YP_009146171.1	YP_009134534.1	YP_009624258.1	YP_009619248.1
YP_009148815.1	YP_009134536.1	YP_009624259.1	YP_009619249.1
YP_009148834.1	YP_009134538.1	YP_009624261.1	YP_009619250.1
YP_009148843.1	YP_009134547.1	YP_009624268.1	YP_009619251.1
YP_009148437.1	YP_009134579.1	YP_009624269.1	YP_009619253.1
YP_009148441.1	YP_009134581.1	YP_009624270.1	YP_009619256.1
YP_009148446.1	YP_009134583.1	YP_009624271.1	YP_009619258.1
YP_009152452.1	YP_009134585.1	YP_009624272.1	YP_009619259.1
YP_009152491.1	YP_009134587.1	YP_009624273.1	YP_009619260.1
YP_009152492.1	YP_009134588.1	YP_009624277.1	YP_009619261.1
YP_009152493.1	YP_009134589.1	YP_009624317.1	YP_009619262.1
YP_009152494.1	YP_009134597.1	YP_009624320.1	YP_009619264.1
YP_009152495.1	YP_009134600.1	YP_009624327.1	YP_009619267.1
YP_009152496.1	YP_009134607.1	YP_009624328.1	YP_009619268.1
YP_009146940.1	YP_009134608.1	YP_009624329.1	YP_009619273.1
YP_009146944.1	YP_009134613.1	YP_009624332.1	YP_009619281.1
YP_009146948.1	YP_009134614.1	YP_009624336.1	YP_009619284.1
YP_009146951.1	YP_009134615.1	YP_009624424.1	YP_009619285.1
YP_009146952.1	YP_009134620.1	YP_009624493.1	YP_009619286.1
YP_009146953.1	YP_009134621.1	YP_009624495.1	YP_009619287.1
YP_009146958.1	YP_009134622.1	YP_009624506.1	YP_009619292.1
YP_009146959.1	YP_009134623.1	YP_009624507.1	YP_009619313.1
YP_009146961.1	YP_009134624.1	YP_009624508.1	YP_009619315.1
YP_009146962.1	YP_009134626.1	YP_009624509.1	YP_009619322.1
YP_009146963.1	YP_009134627.1	YP_009624510.1	YP_009619324.1
YP_009151455.1	YP_009134628.1	YP_009624511.1	YP_009619331.1
YP_009151463.1	YP_009134631.1	YP_009624514.1	YP_009619332.1
YP_009151464.1	YP_009134632.1	YP_009624524.1	YP_009619333.1
YP_009151466.1	YP_009134633.1	YP_009624530.1	YP_009619334.1
YP_009153144.1	YP_009134635.1	YP_009624531.1	YP_009619350.1
YP_009153162.1	YP_009134638.1	YP_009624533.1	YP_009619356.1
YP_009153187.1	YP_009134639.1	YP_009624535.1	YP_009619391.1
YP_009153195.1	YP_009134640.1	YP_009624537.1	YP_009619420.1
YP_009153196.1	YP_009134644.1	YP_009624539.1	YP_009619463.1
YP_009153631.1	YP_009134646.1	YP_009624540.1	YP_009619492.1
YP_009153742.1	YP_009134647.1	YP_009624541.1	YP_009619520.1
YP_009153744.1	YP_009134648.1	YP_009624542.1	YP_009620046.1
YP_009153747.1	YP_009134652.1	YP_009624543.1	YP_009620053.1
YP_009153748.1	YP_009134661.1	YP_009624544.1	YP_009620062.1
YP_009153751.1	YP_009134662.1	YP_009624545.1	YP_009620066.1
YP_009153752.1	YP_009134663.1	YP_009624546.1	YP_009620067.1
YP_009153753.1	YP_009134668.1	YP_009624547.1	YP_009621504.1
YP_009153754.1	YP_009134676.1	YP_009624548.1	YP_009621505.1
YP_009153755.1	YP_009134681.1	YP_009624618.1	YP_009621507.1
YP_009153756.1	YP_009134685.1	YP_009624657.1	YP_009621509.1
YP_009153757.1	YP_009134686.1	YP_009624658.1	YP_009621510.1
YP_009153758.1	YP_009134687.1	YP_009624713.1	YP_009621511.1
YP_009153759.1	YP_009134691.1	YP_009624715.1	YP_009621513.1
YP_009153760.1	YP_009134693.1	YP_009624721.1	YP_009621514.1
YP_009153761.1	YP_009134694.1	YP_009624723.1	YP_009621515.1
YP_009153764.1	YP_009134697.1	YP_009624733.1	YP_009621518.1
YP_009153766.1	YP_009134699.1	YP_009624735.1	YP_009621521.1
YP_009153767.1	YP_009134700.1	YP_009624737.1	YP_009621523.1
YP_009153778.1	YP_009134709.1	YP_009624738.1	YP_009621524.1
YP_009153787.1	YP_009134712.1	YP_009624739.1	YP_009621525.1
YP_009153788.1	YP_009134713.1	YP_009624740.1	YP_009621526.1
YP_009153791.1	YP_009134714.1	YP_009624741.1	YP_009621527.1
YP_009153792.1	YP_009134715.1	YP_009624743.1	YP_009621528.1
YP_009153793.1	YP_009134720.1	YP_009624744.1	YP_009621530.1
YP_009153794.1	YP_009133347.1	YP_009624745.1	YP_009621533.1
YP_009153825.1	YP_009133349.1	YP_009624832.1	YP_009621535.1
YP_009153847.1	YP_009133355.1	YP_009624833.1	YP_009621536.1
YP_009153848.1	YP_009133369.1	YP_009624834.1	YP_009621540.1
YP_009153849.1	YP_009133378.1	YP_009624835.1	YP_009621542.1
YP_009153850.1	YP_009133412.1	YP_009624837.1	YP_009621545.1
YP_009153851.1	YP_009133419.1	YP_009624838.1	YP_009621546.1
YP_009150336.1	YP_009133422.1	YP_009624839.1	YP_009621547.1
YP_009150832.1	YP_009133426.1	YP_009624840.1	YP_009621552.1
YP_009150837.1	YP_009133430.1	YP_009624841.1	YP_009621555.1
YP_009150839.1	YP_009133437.1	YP_009624842.1	YP_009621559.1
YP_009151296.1	YP_009133442.1	YP_009624843.1	YP_009621560.1
YP_009147971.1	YP_009133443.1	YP_009624845.1	YP_009621561.1
YP_009147974.1	YP_009133444.1	YP_009625564.1	YP_009621577.1
YP_009148016.1	YP_009133445.1	YP_009625582.1	YP_009621583.1
YP_009148026.1	YP_009133448.1	YP_009625583.1	YP_009621584.1
YP_009148128.1	YP_009133449.1	YP_009625585.1	YP_009621587.1
YP_009148131.1	YP_009133450.1	YP_009625592.1	YP_009621588.1
YP_009148132.1	YP_009133451.1	YP_009625594.1	YP_009621600.1
YP_009148135.1	YP_009133452.1	YP_009625596.1	YP_009621602.1
YP_009148136.1	YP_009133454.1	YP_009625597.1	YP_009621607.1
YP_009148137.1	YP_009133455.1	YP_009625599.1	YP_009621625.1
YP_009148138.1	YP_009133458.1	YP_009625600.1	YP_009621630.1
YP_009148139.1	YP_009133462.1	YP_009625601.1	YP_009621631.1
YP_009148143.1	YP_009133463.1	YP_009625602.1	YP_009621633.1
YP_009148144.1	YP_009133464.1	YP_009625606.1	YP_009621635.1
YP_009148145.1	YP_009133466.1	YP_009625607.1	YP_009621636.1
YP_009148148.1	YP_009133468.1	YP_009625611.1	YP_009621637.1
YP_009148149.1	YP_009133471.1	YP_009625612.1	YP_009621639.1
YP_009148150.1	YP_009133473.1	YP_009625613.1	YP_009621640.1
YP_009148152.1	YP_009133474.1	YP_009639444.1	YP_009621642.1
YP_009148155.1	YP_009133476.1	YP_009551428.1	YP_009621645.1
YP_009148156.1	YP_009133481.1	YP_009551430.1	YP_009621648.1
YP_009148157.1	YP_009133482.1	YP_009551431.1	YP_009621649.1
YP_009148163.1	YP_009133483.1	YP_009551407.1	YP_009621650.1
YP_009148170.1	YP_009133484.1	YP_009551409.1	YP_009621651.1
YP_009148172.1	YP_009133487.1	YP_009551372.1	YP_009621652.1
YP_009148173.1	YP_009133488.1	YP_009551374.1	YP_009621653.1
YP_009148174.1	YP_009133489.1	YP_009551375.1	YP_009621654.1
YP_009148175.1	YP_009133490.1	YP_009551480.1	YP_009621656.1
YP_009148176.1	YP_009133491.1	YP_009551482.1	YP_009621659.1
YP_009148177.1	YP_009133496.1	YP_009551477.1	YP_009621661.1
YP_009149888.1	YP_009133504.1	YP_009551478.1	YP_009621662.1
YP_009149889.1	YP_009133505.1	YP_009551424.1	YP_009621666.1
YP_009149890.1	YP_009133506.1	YP_009551425.1	YP_009621668.1
YP_009149891.1	YP_009133511.1	YP_009551484.1	YP_009621671.1
YP_009149892.1	YP_009133514.1	YP_009551485.1	YP_009621672.1
YP_009149893.1	YP_009133519.1	YP_009551378.1	YP_009621673.1
YP_009149894.1	YP_009133520.1	YP_009551379.1	YP_009621678.1
YP_009149897.1	YP_009133522.1	YP_009551403.1	YP_009621680.1
YP_009149898.1	YP_009133526.1	YP_009551404.1	YP_009621681.1
YP_009149899.1	YP_009133527.1		YP_009621684.1
YP_009149900.1	YP_009133529.1		YP_009621688.1
YP_009149905.1	YP_009133530.1		YP_009621689.1
YP_009152979.1	YP_009133534.1		YP_009621690.1
YP_009152981.1	YP_009133537.1		YP_009621706.1
YP_009152983.1	YP_009133546.1		YP_009621712.1
YP_009152986.1	YP_009133551.1		YP_009621713.1
YP_009152989.1	YP_009133555.1		YP_009621716.1
YP_009152990.1	YP_009133557.1		YP_009621717.1
YP_009152991.1	YP_009133558.1		YP_009621722.1
YP_009147806.1	YP_009133559.1		YP_009621729.1
YP_009147807.1	YP_009134718.1		YP_009621731.1
YP_009147809.1	YP_009133984.1		YP_009621737.1
YP_009147810.1	YP_009133986.1		YP_009622136.1
YP_009147811.1	YP_009133987.1		YP_009622154.1
YP_009152047.1	YP_009133990.1		YP_009622171.1
YP_009152048.1	YP_009133992.1		YP_009622181.1
YP_009152055.1	YP_009133995.1		YP_009622182.1
YP_009150305.1	YP_009134003.1		YP_009622183.1
YP_009150306.1	YP_009134004.1		YP_009622209.1
YP_009153040.1	YP_009134005.1		YP_009622257.1
YP_009153046.1	YP_009134009.1		YP_009622281.1
YP_009153047.1	YP_009134012.1		YP_009622285.1
YP_009152772.1	YP_009134013.1		YP_009622290.1
YP_009147325.1	YP_009134014.1		YP_009622295.1
YP_009147334.1	YP_009134016.1		YP_009622298.1
YP_009147338.1	YP_009134018.1		YP_009622308.1
YP_009147340.1	YP_009134030.1		YP_009622326.1
YP_009147343.1	YP_009134060.1		YP_009622327.1
YP_009147344.1	YP_009134062.1		YP_009622330.1
YP_009152166.1	YP_009134064.1		YP_009622333.1
YP_009152169.1	YP_009134066.1		YP_009622344.1
YP_009152176.1	YP_009134068.1		YP_009622345.1
YP_009152177.1	YP_009134069.1		YP_009622346.1
YP_009148709.1	YP_009134075.1		YP_009622347.1
YP_009148714.1	YP_009134086.1		YP_009622348.1
YP_009148719.1	YP_009134090.1		YP_009622355.1
YP_009148720.1	YP_009134097.1		YP_009622360.1
YP_009148721.1	YP_009134098.1		YP_009622363.1
YP_009148722.1	YP_009134103.1		YP_009622371.1
YP_009148723.1	YP_009134104.1		YP_009622396.1
YP_009148724.1	YP_009134105.1		YP_009622399.1
YP_009148725.1	YP_009134110.1		YP_009622412.1
YP_009148726.1	YP_009134111.1		YP_009622413.1
YP_009148727.1	YP_009134112.1		YP_009622414.1
YP_009148728.1	YP_009134113.1		YP_009622415.1
YP_009148733.1	YP_009134115.1		YP_009622426.1
YP_009146460.1	YP_009134117.1		YP_009622429.1
YP_009146597.1	YP_009134118.1		YP_009622434.1
YP_009146600.1	YP_009134119.1		YP_009622435.1
YP_009146601.1	YP_009134122.1		YP_009622437.1
YP_009146605.1	YP_009134123.1		YP_009622438.1
YP_009146606.1	YP_009134124.1		YP_009622440.1
YP_009146607.1	YP_009134125.1		YP_009622442.1
YP_009146608.1	YP_009134126.1		YP_009622445.1
YP_009146609.1	YP_009134128.1		YP_009622446.1
YP_009146610.1	YP_009134131.1		YP_009622447.1
YP_009146611.1	YP_009134132.1		YP_009622452.1
YP_009146612.1	YP_009134133.1		YP_009622463.1
YP_009146613.1	YP_009134137.1		YP_009622467.1
YP_009146614.1	YP_009134139.1		YP_009622486.1
YP_009146615.1	YP_009134140.1		YP_009622488.1
YP_009146618.1	YP_009134141.1		YP_009622495.1
YP_009146619.1	YP_009134145.1		YP_009622504.1
YP_009146621.1	YP_009134154.1		YP_009622505.1
YP_009146626.1	YP_009134155.1		YP_009622510.1
YP_009146633.1	YP_009134156.1		YP_009622530.1
YP_009146639.1	YP_009134158.1		YP_009622532.1
YP_009146640.1	YP_009134161.1		YP_009622546.1
YP_009146641.1	YP_009134169.1		YP_009622547.1
YP_009146642.1	YP_009134172.1		YP_009622550.1
YP_009146643.1	YP_009134176.1		YP_009622552.1
YP_009146644.1	YP_009134180.1		YP_009622554.1
YP_009146645.1	YP_009134181.1		YP_009622557.1
YP_009146646.1	YP_009134182.1		YP_009622558.1
YP_009146702.1	YP_009134187.1		YP_009622568.1
YP_009146703.1	YP_009134189.1		YP_009622569.1
YP_009146704.1	YP_009134191.1		YP_009622574.1
YP_009146705.1	YP_009134194.1		YP_009622577.1
YP_009146706.1	YP_009134195.1		YP_009622589.1
YP_009149971.1	YP_009134206.1		YP_009622590.1
YP_009149973.1	YP_009134209.1		YP_009622593.1
YP_009149975.1	YP_009134210.1		YP_009622594.1
YP_009149978.1	YP_009134211.1		YP_009622595.1
YP_009149979.1	YP_009134212.1		YP_009622621.1
YP_009149982.1	YP_009134719.1		YP_009622623.1
YP_009149985.1	YP_009133563.1		YP_009622624.1
YP_009149999.1	YP_009133565.1		YP_009622626.1
YP_009151914.1	YP_009133572.1		YP_009622630.1
YP_009151916.1	YP_009133573.1		YP_009622631.1
YP_009151918.1	YP_009133588.1		YP_009622632.1
YP_009151921.1	YP_009133591.1		YP_009622633.1
YP_009151922.1	YP_009133595.1		YP_009622634.1
YP_009151927.1	YP_009133596.1		YP_009622638.1
YP_009151939.1	YP_009133599.1		YP_009622644.1
YP_009152334.1	YP_009133600.1		YP_009622646.1
YP_009152351.1	YP_009133611.1		YP_009622648.1
YP_009151836.1	YP_009133613.1		YP_009622649.1
YP_009151838.1	YP_009133633.1		YP_009622650.1
YP_009151839.1	YP_009133642.1		YP_009622655.1
YP_009151840.1	YP_009133644.1		YP_009622657.1
YP_009151844.1	YP_009133648.1		YP_009622659.1
YP_009151846.1	YP_009133651.1		YP_009622666.1
YP_009153077.1	YP_009133656.1		YP_009622669.1
YP_009153089.1	YP_009133660.1		YP_009622670.1
YP_009152857.1	YP_009133663.1		YP_009622685.1
YP_009148482.1	YP_009133668.1		YP_009622688.1
YP_009148585.1	YP_009133669.1		YP_009622708.1
YP_009148587.1	YP_009133670.1		YP_009622714.1
YP_009148590.1	YP_009133673.1		YP_009622715.1
YP_009148609.1	YP_009133674.1		YP_009622720.1
YP_009148610.1	YP_009133675.1		YP_009622725.1
YP_009148627.1	YP_009133676.1		YP_009622743.1
YP_009148628.1	YP_009133677.1		YP_009622753.1
YP_009148630.1	YP_009133679.1		YP_009622757.1
YP_009147864.1	YP_009133681.1		YP_009622769.1
YP_009147866.1	YP_009133687.1		YP_009622770.1
YP_009147867.1	YP_009133688.1		YP_009622800.1
YP_009147868.1	YP_009133689.1		YP_009622802.1
YP_009147872.1	YP_009133692.1		YP_009622805.1
YP_009147451.1	YP_009133694.1		YP_009622828.1
YP_009147453.1	YP_009133695.1		YP_009622847.1
YP_009147459.1	YP_009133696.1		YP_009622858.1
YP_009147462.1	YP_009133699.1		YP_009622862.1
YP_009147465.1	YP_009133700.1		YP_009622880.1
YP_009147468.1	YP_009133701.1		YP_009622881.1
YP_009153418.1	YP_009133703.1		YP_009622882.1
YP_009149519.1	YP_009133708.1		YP_009622883.1
YP_009149527.1	YP_009133709.1		YP_009622951.1
YP_009149530.1	YP_009133711.1		YP_009622960.1
YP_009149531.1	YP_009133714.1		YP_009622976.1
YP_009151381.1	YP_009133716.1		YP_009622986.1
YP_009151389.1	YP_009133717.1		YP_009622991.1
YP_009151392.1	YP_009133718.1		YP_009622992.1
YP_009151393.1	YP_009133719.1		YP_009622993.1
YP_009148274.1	YP_009133726.1		YP_009622994.1
YP_009148282.1	YP_009133734.1		YP_009622995.1
YP_009148285.1	YP_009133735.1		YP_009622996.1
YP_009148286.1	YP_009133736.1		YP_009622999.1
YP_009152409.1	YP_009133740.1		YP_009623002.1
YP_009152417.1	YP_009133743.1		YP_009623005.1
YP_009152420.1	YP_009133748.1		YP_009623007.1
YP_009152421.1	YP_009133751.1		YP_009623022.1
YP_009152593.1	YP_009133752.1		YP_009623037.1
YP_009152601.1	YP_009133755.1		YP_009623038.1
YP_009152604.1	YP_009133756.1		YP_009623040.1
YP_009151203.1	YP_009133760.1		YP_009623043.1
YP_009151211.1	YP_009133762.1		YP_009623061.1
YP_009151214.1	YP_009133763.1		YP_009623062.1
YP_009151215.1	YP_009133765.1		YP_009623063.1
YP_009150246.1	YP_009133766.1		YP_009623070.1
YP_009150254.1	YP_009133770.1		YP_009623071.1
YP_009150257.1	YP_009133772.1		YP_009623073.1
YP_009150258.1	YP_009133773.1		YP_009623075.1
YP_009153252.1	YP_009133774.1		YP_009623076.1
YP_009153260.1	YP_009133775.1		YP_009623078.1
YP_009153263.1	YP_009134722.1		YP_009623081.1
YP_009153264.1	YP_009134213.1		YP_009623084.1
YP_009152364.1	YP_009134215.1		YP_009623088.1
YP_009152372.1	YP_009134220.1		YP_009623103.1
YP_009152375.1	YP_009134222.1		YP_009623106.1
YP_009152376.1	YP_009134226.1		YP_009623125.1
YP_009150202.1	YP_009134229.1		YP_009623126.1
YP_009150210.1	YP_009134230.1		YP_009623127.1
YP_009150213.1	YP_009134255.1		YP_009623134.1
YP_009150214.1	YP_009134264.1		YP_009623135.1
YP_009150008.1	YP_009134265.1		YP_009623137.1
YP_009150016.1	YP_009134281.1		YP_009623138.1
YP_009150019.1	YP_009134313.1		YP_009623139.1
YP_009150020.1	YP_009134314.1		YP_009623141.1
YP_009146896.1	YP_009134328.1		YP_009623147.1
YP_009146904.1	YP_009134332.1		YP_009623149.1
YP_009146907.1	YP_009134339.1		YP_009623151.1
YP_009146908.1	YP_009134344.1		YP_009623166.1
YP_009153207.1	YP_009134350.1		YP_009623169.1
YP_009153215.1	YP_009134351.1		YP_009623188.1
YP_009153218.1	YP_009134352.1		YP_009623189.1
YP_009153219.1	YP_009134357.1		YP_009623190.1
YP_009152664.1	YP_009134360.1		YP_009623197.1
YP_009152672.1	YP_009134361.1		YP_009623198.1
YP_009152675.1	YP_009134362.1		YP_009623200.1
YP_009152676.1	YP_009134363.1		YP_009623201.1
YP_009151521.1	YP_009134365.1		YP_009623202.1
YP_009151529.1	YP_009134367.1		YP_009623204.1
YP_009151532.1	YP_009134368.1		YP_009623205.1
YP_009151533.1	YP_009134369.1		YP_009623208.1
YP_009149917.1	YP_009134371.1		YP_009623214.1
YP_009149925.1	YP_009134373.1		YP_009624143.1
YP_009149928.1	YP_009134375.1		YP_009624146.1
YP_009149929.1	YP_009134376.1		YP_009624158.1
YP_009147227.1	YP_009134377.1		YP_009624165.1
YP_009147235.1	YP_009134378.1		YP_009624166.1
YP_009147238.1	YP_009134381.1		YP_009624167.1
YP_009147239.1	YP_009134384.1		YP_009624172.1
YP_009152215.1	YP_009134387.1		YP_009624173.1
YP_009152225.1	YP_009134389.1		YP_009624175.1
YP_009152226.1	YP_009134390.1		YP_009624177.1
YP_009152228.1	YP_009134394.1		YP_009624178.1
YP_009152230.1	YP_009134395.1		YP_009624180.1
YP_009152231.1	YP_009134399.1		YP_009624183.1
YP_009152233.1	YP_009134401.1		YP_009624185.1
YP_009152235.1	YP_009134403.1		YP_009624188.1
YP_009152236.1	YP_009134404.1		YP_009624201.1
YP_009152237.1	YP_009134405.1		YP_009624204.1
YP_009152238.1	YP_009134413.1		YP_009624216.1
YP_009160353.1	YP_009134414.1		YP_009624223.1
YP_009160347.1	YP_009134415.1		YP_009624224.1
YP_009160342.1	YP_009134420.1		YP_009624225.1
YP_009160336.1	YP_009134421.1		YP_009624230.1
YP_009160331.1	YP_009134423.1		YP_009624231.1
YP_009160412.1	YP_009134428.1		YP_009624233.1
YP_009160407.1	YP_009134434.1		YP_009624235.1
YP_009160402.1	YP_009134435.1		YP_009624236.1
YP_009160396.1	YP_009134437.1		YP_009624238.1
YP_009160391.1	YP_009134440.1		YP_009624241.1
YP_009160386.1	YP_009134444.1		YP_009624243.1
YP_009160379.1	YP_009134446.1		YP_009624246.1
YP_009160373.1	YP_009134447.1		YP_009624257.1
YP_009160368.1	YP_009134448.1		YP_009624260.1
YP_009160363.1	YP_009134450.1		YP_009624278.1
YP_009160359.1	YP_009134452.1		YP_009624279.1
YP_009168860.1	YP_009134454.1		YP_009624280.1
YP_009168811.1	YP_009134455.1		YP_009624285.1
YP_009168618.1	YP_009134460.1		YP_009624286.1
YP_009168633.1	YP_009134466.1		YP_009624288.1
YP_009168635.1	YP_009134485.1		YP_009624289.1
YP_009168647.1	YP_009134488.1		YP_009624290.1
YP_009169164.1	YP_009134489.1		YP_009624292.1
YP_009169168.1	YP_009134490.1		YP_009624296.1
YP_009169171.1	YP_009134495.1		YP_009624299.1
YP_009169175.1	YP_009134497.1		YP_009624305.1
YP_009169179.1	YP_009134498.1		YP_009624315.1
YP_009169185.1	YP_009134499.1		YP_009624316.1
YP_009169186.1	YP_009134500.1		YP_009624324.1
YP_009169187.1	YP_009134503.1		YP_009624325.1
YP_009169192.1	YP_009142921.1		YP_009624326.1
YP_009169252.1	YP_009142941.1		YP_009624343.1
YP_009169308.1	YP_009142942.1		YP_009624344.1
YP_009169309.1	YP_009142945.1		YP_009624348.1
YP_009169320.1	YP_009142946.1		YP_009624349.1
YP_009169322.1	YP_009142947.1		YP_009624350.1
YP_009167768.1	YP_009142948.1		YP_009624352.1
YP_009167770.1	YP_009142951.1		YP_009624354.1
YP_009167774.1	YP_009142953.1		YP_009624355.1
YP_009167775.1	YP_009142956.1		YP_009624356.1
YP_009180647.1	YP_009142958.1		YP_009624359.1
YP_009180659.1	YP_009142961.1		YP_009624360.1
YP_009180660.1	YP_009142964.1		YP_009624363.1
YP_009180663.1	YP_009142975.1		YP_009624364.1
YP_009180667.1	YP_009142976.1		YP_009624365.1
YP_009180668.1	YP_009142977.1		YP_009624367.1
YP_009180669.1	YP_009143009.1		YP_009624368.1
YP_009180674.1	YP_009143010.1		YP_009624375.1
YP_009180675.1	YP_009143011.1		YP_009624411.1
YP_009180693.1	YP_009143027.1		YP_009624412.1
YP_009180746.1	YP_009143028.1		YP_009624413.1
YP_009180748.1	YP_009143036.1		YP_009624419.1
YP_009180951.1	YP_009143058.1		YP_009624422.1
YP_009180952.1	YP_009143059.1		YP_009624425.1
YP_009180956.1	YP_009143060.1		YP_009624427.1
YP_009177477.1	YP_009143062.1		YP_009624430.1
YP_009177490.1	YP_009143081.1		YP_009624431.1
YP_009177498.1	YP_009143086.1		YP_009624434.1
YP_009177499.1	YP_009143097.1		YP_009624436.1
YP_009186944.1	YP_009143111.1		YP_009624441.1
YP_009187934.1	YP_009143113.1		YP_009624445.1
YP_009191533.1	YP_009143116.1		YP_009624446.1
YP_009188716.1	YP_009143121.1		YP_009624491.1
YP_009188720.1	YP_009143132.1		YP_009624492.1
YP_009188725.1	YP_009143139.1		YP_009624516.1
YP_009188726.1	YP_009143146.1		YP_009624517.1
YP_009188729.1	YP_009143161.1		YP_009624518.1
YP_009188739.1	YP_009143179.1		YP_009624520.1
YP_009191299.1	YP_009143198.1		YP_009624522.1
YP_009191300.1	YP_009143202.1		YP_009624527.1
YP_009191301.1	YP_009143220.1		YP_009624528.1
YP_009191303.1	YP_009143232.1		YP_009624529.1
YP_009191304.1	YP_009143237.1		YP_009624532.1
YP_009191306.1	YP_009143240.1		YP_009624549.1
YP_009191307.1	YP_009143261.1		YP_009624551.1
YP_009190741.1	YP_009143262.1		YP_009624552.1
YP_009190742.1	YP_009143264.1		YP_009624562.1
YP_009190743.1	YP_009143285.1		YP_009624564.1
YP_009191744.1	YP_009140569.1		YP_009624568.1
YP_009325377.1	YP_009140570.1		YP_009624571.1
YP_009191747.1	YP_009140571.1		YP_009624575.1
YP_009191750.1	YP_009140573.1		YP_009624576.1
YP_009191754.1	YP_009140580.1		YP_009624579.1
YP_009191755.1	YP_009140581.1		YP_009624581.1
YP_009191757.1	YP_009140589.1		YP_009624582.1
YP_009191758.1	YP_009140599.1		YP_009624584.1
YP_009191759.1	YP_009140602.1		YP_009624585.1
YP_009325378.1	YP_009140605.1		YP_009624592.1
YP_009191761.1	YP_009140606.1		YP_009624596.1
YP_009191762.1	YP_009140608.1		YP_009624598.1
YP_009191763.1	YP_009140609.1		YP_009624620.1
YP_009325379.1	YP_009140620.1		YP_009624639.1
YP_009191766.1	YP_009140623.1		YP_009624650.1
YP_009191768.1	YP_009140644.1		YP_009624654.1
YP_009191769.1	YP_009140653.1		YP_009624656.1
YP_009191770.1	YP_009140655.1		YP_009624665.1
YP_009191622.1	YP_009140659.1		YP_009624708.1
YP_009191628.1	YP_009140662.1		YP_009624709.1
YP_009191633.1	YP_009140667.1		YP_009624719.1
YP_009191457.1	YP_009140671.1		YP_009624722.1
YP_009191458.1	YP_009140672.1		YP_009624725.1
YP_009191459.1	YP_009140677.1		YP_009624727.1
YP_009191464.1	YP_009140682.1		YP_009624729.1
YP_009191475.1	YP_009140683.1		YP_009624730.1
YP_009189453.1	YP_009140684.1		YP_009624731.1
YP_009189467.1	YP_009140687.1		YP_009624734.1
YP_009189508.1	YP_009140688.1		YP_009624747.1
YP_009189509.1	YP_009140689.1		YP_009624748.1
YP_009189511.1	YP_009140690.1		YP_009624749.1
YP_009189513.1	YP_009140691.1		YP_009624751.1
YP_009189518.1	YP_009140693.1		YP_009624769.1
YP_009188089.1	YP_009140695.1		YP_009624770.1
YP_009188172.1	YP_009140699.1		YP_009624778.1
YP_009188173.1	YP_009140700.1		YP_009624788.1
YP_009188176.1	YP_009140703.1		YP_009624789.1
YP_009188178.1	YP_009140705.1		YP_009624795.1
YP_009188183.1	YP_009140706.1		YP_009624798.1
YP_009188184.1	YP_009140708.1		YP_009624801.1
YP_009188185.1	YP_009140709.1		YP_009624809.1
YP_009188205.1	YP_009140710.1		YP_009624810.1
YP_009188206.1	YP_009140712.1		YP_009624812.1
YP_009188207.1	YP_009140716.1		YP_009624813.1
YP_009188211.1	YP_009140717.1		YP_009624818.1
YP_009188216.1	YP_009140719.1		YP_009624819.1
YP_009191348.1	YP_009140722.1		YP_009624826.1
YP_009191350.1	YP_009140724.1		YP_009624827.1
YP_009191351.1	YP_009140725.1		YP_009624828.1
YP_009191356.1	YP_009140726.1		YP_009624829.1
YP_009191359.1	YP_009140727.1		YP_009624830.1
YP_009191360.1	YP_009140731.1		YP_009624831.1
YP_009191364.1	YP_009140739.1		YP_009624844.1
YP_009187299.1	YP_009140740.1		YP_009624847.1
YP_009187300.1	YP_009140741.1		YP_009624848.1
YP_009187301.1	YP_009140745.1		YP_009624849.1
YP_009187302.1	YP_009140748.1		YP_009625529.1
YP_009187303.1	YP_009140753.1		YP_009625534.1
YP_009187304.1	YP_009140759.1		YP_009625536.1
YP_009187309.1	YP_009140760.1		YP_009625540.1
YP_009188350.1	YP_009140761.1		YP_009625545.1
YP_009188352.1	YP_009140762.1		YP_009625550.1
YP_009188354.1	YP_009140765.1		YP_009625552.1
YP_009188355.1	YP_009140766.1		YP_009625559.1
YP_009188359.1	YP_009140767.1		YP_009625569.1
YP_009190948.1	YP_009140770.1		YP_009625570.1
YP_009190984.1	YP_009140771.1		YP_009625572.1
YP_009190985.1	YP_009140773.1		YP_009625573.1
YP_009190986.1	YP_009140774.1		YP_009625574.1
YP_009190987.1	YP_009140779.1		YP_009625575.1
YP_009190989.1	YP_009140781.1		YP_009625577.1
YP_009190990.1	YP_009140782.1		YP_009625578.1
YP_009190569.1	YP_009140783.1		YP_009625579.1
YP_009190571.1	YP_009140784.1		YP_009625580.1
YP_009191784.1	YP_007947926.1		YP_009625589.1
YP_009191789.1	YP_007947927.1		YP_009625590.1
YP_009191826.1	YP_007947931.1		YP_009625591.1
YP_009191827.1	YP_007947933.1		YP_009625605.1
YP_009191829.1	YP_007947949.1		YP_009625614.1
YP_009191831.1	YP_007947952.1		YP_009625615.1
YP_009190164.1	YP_007947953.1		YP_009625617.1
YP_009190184.1	YP_007947954.1		YP_009625618.1
YP_009190320.1	YP_007947955.1		YP_009625620.1
YP_009190322.1	YP_007947958.1		YP_009625621.1
YP_009190325.1	YP_007947959.1		YP_009625622.1
YP_009190326.1	YP_007947960.1		YP_009625623.1
YP_009190329.1	YP_007947961.1		YP_009625624.1
YP_009190330.1	YP_007947963.1		YP_009625629.1
YP_009190331.1	YP_007947966.1		YP_009625633.1
YP_009190334.1	YP_007947967.1		YP_009625635.1
YP_009190335.1	YP_007947968.1		YP_009625641.1
YP_009190336.1	YP_007947969.1		YP_009625642.1
YP_009190337.1	YP_007947970.1		YP_009625647.1
YP_009190338.1	YP_007947971.1		YP_009625649.1
YP_009190339.1	YP_007947972.1		YP_009639306.1
YP_009190340.1	YP_007947974.1		YP_009639307.1
YP_009190341.1	YP_007947975.1		YP_009639308.1
YP_009190344.1	YP_007947976.1		YP_009639312.1
YP_009190345.1	YP_007947977.1		YP_009639317.1
YP_009190346.1	YP_007947978.1		YP_009639321.1
YP_009190356.1	YP_007947979.1		YP_009639323.1
YP_009190362.1	YP_007947980.1		YP_009639326.1
YP_009190363.1	YP_007947981.1		YP_009639329.1
YP_009190364.1	YP_007947982.1		YP_009639331.1
YP_009190365.1	YP_007947983.1		YP_009639332.1
YP_009190366.1	YP_007947984.1		YP_009639334.1
YP_009190367.1	YP_009140131.1		YP_009639340.1
YP_009190368.1	YP_009140132.1		YP_009639341.1
YP_009190369.1	YP_009140137.1		YP_009639345.1
YP_009190401.1	YP_009140144.1		YP_009639349.1
YP_009190428.1	YP_009140146.1		YP_009639352.1
YP_009190429.1	YP_009140148.1		YP_009639355.1
YP_009190430.1	YP_009140154.1		YP_009639364.1
YP_009190431.1	YP_009140156.1		YP_009639367.1
YP_009190432.1	YP_009140157.1		YP_009639369.1
YP_009190433.1	YP_009140158.1		YP_009639383.1
YP_009188471.1	YP_009140160.1		YP_009639387.1
YP_009188472.1	YP_009140163.1		YP_009639390.1
YP_009188473.1	YP_009140409.1		YP_009639392.1
YP_009188474.1	YP_009140179.1		YP_009639397.1
YP_009188486.1	YP_009140180.1		YP_009639398.1
YP_009188491.1	YP_009140182.1		YP_009639426.1
YP_009191706.1	YP_009140183.1		YP_009639427.1
YP_009191718.1	YP_009140189.1		YP_009639428.1
YP_009191721.1	YP_009140206.1		YP_009639437.1
YP_009191722.1	YP_009140207.1		YP_009639441.1
YP_009191723.1	YP_009140208.1		YP_009639445.1
YP_009187979.1	YP_009140209.1		YP_009639447.1
YP_009187980.1	YP_009140210.1		YP_009639449.1
YP_009187981.1	YP_009140212.1		YP_009639451.1
YP_009187982.1	YP_009140214.1		YP_009639452.1
YP_009187983.1	YP_009140236.1		YP_009639453.1
YP_009187988.1	YP_009140237.1		YP_009639455.1
YP_009187448.1	YP_009140239.1		YP_009639462.1
YP_009187460.1	YP_009140254.1		YP_009639463.1
YP_009193554.1	YP_009140258.1		YP_009639469.1
YP_009193564.1	YP_009140261.1		YP_009639472.1
YP_009193571.1	YP_009140262.1		YP_009639482.1
YP_009193572.1	YP_009140263.1		YP_009639485.1
YP_009193573.1	YP_009140273.1		YP_009639486.1
YP_009193574.1	YP_009140278.1		YP_009639487.1
YP_009193575.1	YP_009140285.1		YP_009639502.1
YP_009193577.1	YP_009140287.1		YP_009639506.1
YP_009193741.1	YP_009140289.1		YP_009639509.1
YP_009193768.1	YP_009140291.1		YP_009639511.1
YP_009193786.1	YP_009140299.1		YP_009639516.1
YP_009193789.1	YP_009140302.1		YP_009639517.1
YP_009193795.1	YP_009140307.1		YP_009639544.1
YP_009193801.1	YP_009140308.1		YP_009639559.1
YP_009193807.1	YP_009140320.1		YP_009639560.1
YP_009193812.1	YP_009140328.1		YP_009639562.1
YP_009193816.1	YP_009140329.1		YP_009639563.1
YP_009193818.1	YP_009140339.1		YP_009639564.1
YP_009193820.1	YP_009140340.1		YP_009639584.1
YP_009193821.1	YP_009140360.1		YP_009639588.1
YP_009193824.1	YP_009140790.1		YP_009639591.1
YP_009193827.1	YP_009140791.1		YP_009639598.1
YP_009193828.1	YP_009140793.1		YP_009639601.1
YP_009193829.1	YP_009140794.1		YP_009639606.1
YP_009193830.1	YP_009140797.1		YP_009551426.1
YP_009194770.1	YP_009140799.1		YP_009551427.1
YP_009194771.1	YP_009140802.1		YP_009551405.1
YP_009194772.1	YP_009140809.1		YP_009551406.1
YP_009194773.1	YP_009140810.1		YP_009551370.1
YP_009194775.1	YP_009140811.1		YP_009551373.1
YP_009194776.1	YP_009140814.1		YP_009551479.1
YP_009194777.1	YP_009140816.1		YP_009551475.1
YP_009194778.1	YP_009140819.1		YP_009551476.1
YP_009194779.1	YP_009140820.1		YP_009551423.1
YP_009194785.1	YP_009140821.1		YP_009551483.1
YP_009194786.1	YP_009140822.1		YP_009551376.1
YP_009193993.1	YP_009140824.1		YP_009551377.1
YP_009212028.1	YP_009140826.1		YP_009551402.1
YP_009212031.1	YP_009140863.1
YP_009212038.1	YP_009140865.1
YP_009212039.1	YP_009140867.1
YP_009212043.1	YP_009140869.1
YP_009212044.1	YP_009140871.1
YP_009212046.1	YP_009140872.1
YP_009212047.1	YP_009140873.1
YP_009212048.1	YP_009140881.1
YP_009212053.1	YP_009140884.1
YP_009212054.1	YP_009140890.1
YP_009212056.1	YP_009140891.1
YP_009207104.1	YP_009140896.1
YP_009207107.1	YP_009140897.1
YP_009207109.1	YP_009140898.1
YP_009207113.1	YP_009140901.1
YP_009207114.1	YP_009140902.1
YP_009196655.1	YP_009140903.1
YP_009196665.1	YP_009140904.1
YP_009196666.1	YP_009140906.1
YP_009196667.1	YP_009140908.1
YP_009196668.1	YP_009140909.1
YP_009196669.1	YP_009140910.1
YP_009196670.1	YP_009140913.1
YP_009196671.1	YP_009140914.1
YP_009196672.1	YP_009140916.1
YP_009196673.1	YP_009140919.1
YP_009196676.1	YP_009140920.1
YP_009197473.1	YP_009140921.1
YP_009197482.1	YP_009140925.1
YP_009197485.1	YP_009140927.1
YP_009197488.1	YP_009140928.1
YP_009200948.1	YP_009140929.1
YP_009200951.1	YP_009140933.1
YP_009200953.1	YP_009140942.1
YP_009200957.1	YP_009140943.1
YP_009200958.1	YP_009140944.1
YP_009215386.1	YP_009140949.1
YP_009215389.1	YP_009140960.1
YP_009215391.1	YP_009140965.1
YP_009215395.1	YP_009140969.1
YP_009215396.1	YP_009140970.1
YP_009208285.1	YP_009140971.1
YP_009208288.1	YP_009140976.1
YP_009208290.1	YP_009140977.1
YP_009208294.1	YP_009140978.1
YP_009208295.1	YP_009140979.1
YP_009202757.1	YP_009140982.1
YP_009202876.1	YP_009140984.1
YP_009202878.1	YP_009140985.1
YP_009202886.1	YP_009140995.1
YP_009202887.1	YP_009140998.1
YP_009202888.1	YP_009140999.1
YP_009202889.1	YP_009141000.1
YP_009202890.1	YP_009141001.1
YP_009202891.1	YP_009145771.1
YP_009202892.1	YP_009145774.1
YP_009202893.1	YP_009145775.1
YP_009202894.1	YP_009145788.1
YP_009202895.1	YP_009145805.1
YP_009202896.1	YP_009145816.1
YP_009202899.1	YP_009145819.1
YP_009202914.1	YP_009145820.1
YP_009202921.1	YP_009145833.1
YP_009202922.1	YP_009145850.1
YP_009202923.1	YP_009146297.1
YP_009202924.1	YP_009146325.1
YP_009202926.1	YP_009146326.1
YP_009202927.1	YP_009146333.1
YP_009202979.1	YP_009146353.1
YP_009202980.1	YP_009146355.1
YP_009202981.1	YP_009146358.1
YP_009202982.1	YP_009146359.1
YP_009202983.1	YP_009146360.1
YP_009213472.1	YP_009146362.1
YP_009213473.1	YP_009146121.1
YP_009213474.1	YP_009146122.1
YP_009213476.1	YP_009146125.1
YP_009213477.1	YP_009146126.1
YP_009213478.1	YP_009146159.1
YP_009213479.1	YP_009146161.1
YP_009213481.1	YP_009146165.1
YP_009213483.1	YP_009146166.1
YP_009213485.1	YP_009146167.1
YP_009213487.1	YP_009146172.1
YP_009213512.1	YP_009148808.1
YP_009211910.1	YP_009148870.1
YP_009211912.1	YP_009148964.1
YP_009211913.1	YP_009148980.1
YP_009211916.1	YP_009148981.1
YP_009211922.1	YP_009148984.1
YP_009211923.1	YP_009148985.1
YP_009211924.1	YP_009149013.1
YP_009211925.1	YP_009149014.1
YP_009211926.1	YP_009149025.1
YP_009211927.1	YP_009149026.1
YP_009211928.1	YP_009148385.1
YP_009211929.1	YP_009148386.1
YP_009211931.1	YP_009148387.1
YP_009211933.1	YP_009148400.1
YP_009211934.1	YP_009351922.1
YP_009211935.1	YP_009148411.1
YP_009211938.1	YP_009148412.1
YP_009207623.1	YP_009148414.1
YP_009207626.1	YP_009148418.1
YP_009207627.1	YP_009148420.1
YP_009207628.1	YP_009148431.1
YP_009207631.1	YP_009148432.1
YP_009207632.1	YP_009148435.1
YP_009207633.1	YP_009148443.1
YP_009207634.1	YP_009148449.1
YP_009207635.1	YP_009152454.1
YP_009207636.1	YP_009152455.1
YP_009207637.1	YP_009152456.1
YP_009207638.1	YP_009152457.1
YP_009207644.1	YP_009152459.1
YP_009207647.1	YP_009152464.1
YP_009207648.1	YP_009152465.1
YP_009207650.1	YP_009152467.1
YP_009218815.1	YP_009152468.1
YP_009218809.2	YP_009152469.1
YP_009218818.1	YP_009152473.1
YP_009218821.1	YP_009152474.1
YP_009218825.1	YP_009152475.1
YP_009218826.1	YP_009152476.1
YP_009218828.1	YP_009152477.1
YP_009218829.1	YP_009152481.1
YP_009218830.1	YP_009152482.1
YP_009325372.1	YP_009152483.1
YP_009218832.1	YP_009152484.1
YP_009218833.1	YP_009152485.1
YP_009218834.1	YP_009152489.1
YP_009325373.1	YP_009152497.1
YP_009218837.1	YP_009152498.1
YP_009218839.1	YP_009152499.1
YP_009218840.1	YP_009152500.1
YP_009218841.1	YP_009146939.1
YP_009217856.1	YP_009146942.1
YP_009217858.1	YP_009146943.1
YP_009217859.1	YP_009146949.1
YP_009217862.1	YP_009146964.1
YP_009217867.1	YP_009146965.1
YP_009217868.1	YP_009146966.1
YP_009217869.1	YP_009146972.1
YP_009217870.1	YP_009146987.1
YP_009325370.1	YP_009146995.1
YP_009217871.1	YP_009146998.1
YP_009217873.1	YP_009147000.1
YP_009217874.1	YP_009147001.1
YP_009217875.2	YP_009147004.1
YP_009217876.1	YP_009151424.1
YP_009217878.1	YP_009151449.1
YP_009217879.1	YP_009151450.1
YP_009195363.1	YP_009153146.1
YP_009195364.1	YP_009153147.1
YP_009195366.1	YP_009153158.1
YP_009195373.1	YP_009153159.1
YP_009195374.1	YP_009153166.1
YP_009195375.1	YP_009153167.1
YP_009195376.1	YP_009153170.1
YP_009195377.1	YP_009153172.1
YP_009195378.1	YP_009153173.1
YP_009195379.1	YP_009153174.1
YP_009195380.1	YP_009153176.1
YP_009195381.1	YP_009153177.1
YP_009195382.1	YP_009153178.1
YP_009212297.1	YP_009153179.1
YP_009212309.1	YP_009153181.1
YP_009212310.1	YP_009153189.1
YP_009212331.1	YP_009153190.1
YP_009212335.1	YP_009153192.1
YP_009212339.1	YP_009153194.1
YP_009212340.1	YP_009153604.1
YP_009212341.1	YP_009153606.1
YP_009212342.1	YP_009153610.1
YP_009212346.1	YP_009153611.1
YP_009212347.1	YP_009153612.1
YP_009212348.1	YP_009153615.1
YP_009212349.1	YP_009153619.1
YP_009212352.1	YP_009153621.1
YP_009212354.1	YP_009153622.1
YP_009212355.1	YP_009153623.1
YP_009212358.1	YP_009153627.1
YP_009212359.1	YP_009153628.1
YP_009212360.1	YP_009153632.1
YP_009220155.1	YP_009153634.1
YP_009220157.1	YP_009153637.1
YP_009220159.1	YP_009153639.1
YP_009220160.1	YP_009153640.1
YP_009220161.1	YP_009153641.1
YP_009220162.1	YP_009153642.1
YP_009220164.1	YP_009153643.1
YP_009195700.1	YP_009153644.1
YP_009209686.1	YP_009153646.1
YP_009203047.1	YP_009153648.1
YP_009203050.1	YP_009153650.1
YP_009203051.1	YP_009153651.1
YP_009203055.1	YP_009153652.1
YP_009201913.1	YP_009153653.1
YP_009201915.1	YP_009153654.1
YP_009201917.1	YP_009153656.1
YP_009201918.1	YP_009153659.1
YP_009201920.1	YP_009153660.1
YP_009201921.1	YP_009153665.1
YP_009201924.1	YP_009153672.1
YP_009201925.1	YP_009153676.1
YP_009201926.1	YP_009153677.1
YP_009201927.1	YP_009153678.1
YP_009196102.1	YP_009153679.1
YP_009196104.1	YP_009153680.1
YP_009196106.1	YP_009153681.1
YP_009196107.1	YP_009153682.1
YP_009196110.1	YP_009153686.1
YP_009196113.1	YP_009153709.1
YP_009196114.1	YP_009153711.1
YP_009196115.1	YP_009153716.1
YP_009196116.1	YP_009153718.1
YP_009203205.1	YP_009153725.1
YP_009203207.1	YP_009153726.1
YP_009203209.1	YP_009153727.1
YP_009203210.1	YP_009153728.1
YP_009203212.1	YP_009153735.1
YP_009203213.1	YP_009153739.1
YP_009203216.1	YP_009153740.1
YP_009203217.1	YP_009153743.1
YP_009203218.1	YP_009153745.1
YP_009203219.1	YP_009153746.1
YP_009195551.1	YP_009153762.1
YP_009195554.1	YP_009153763.1
YP_009195555.1	YP_009153768.1
YP_009195557.1	YP_009153769.1
YP_009195558.1	YP_009153770.1
YP_009195559.1	YP_009153771.1
YP_009195560.1	YP_009153772.1
YP_009195561.1	YP_009153773.1
YP_009195562.1	YP_009153774.1
YP_009195563.1	YP_009153775.1
YP_009195564.1	YP_009153779.1
YP_009195565.1	YP_009153780.1
YP_009195566.1	YP_009153781.1
YP_009195567.1	YP_009153782.1
YP_009195568.1	YP_009153783.1
YP_009195571.1	YP_009153786.1
YP_009195572.1	YP_009153789.1
YP_009195573.1	YP_009153790.1
YP_009195578.1	YP_009153796.1
YP_009195594.1	YP_009153798.1
YP_009195595.1	YP_009153808.1
YP_009195596.1	YP_009153809.1
YP_009195597.1	YP_009153812.1
YP_009195598.1	YP_009153819.1
YP_009195599.1	YP_009153824.1
YP_009195600.1	YP_009153826.1
YP_009195601.1	YP_009153827.1
YP_009195607.1	YP_009153828.1
YP_009195637.1	YP_009153831.1
YP_009195655.1	YP_009153832.1
YP_009195656.1	YP_009153833.1
YP_009195657.1	YP_009153835.1
YP_009195658.1	YP_009153841.1
YP_009195659.1	YP_009153842.1
YP_009209224.1	YP_009153843.1
YP_009209226.1	YP_009153844.1
YP_009209227.1	YP_009153845.1
YP_009209228.1	YP_009153846.1
YP_009209232.1	YP_009153852.1
YP_009209242.1	YP_009153853.1
YP_009200780.1	YP_009153855.1
YP_009200798.1	YP_009153861.1
YP_009200807.1	YP_009153863.1
YP_009200811.1	YP_009153864.1
YP_009200813.1	YP_009153865.1
YP_009200816.1	YP_009153872.1
YP_009200817.1	YP_009153874.1
YP_009200839.1	YP_009150315.1
YP_009200125.1	YP_009150319.1
YP_009200126.1	YP_009150324.1
YP_009200128.1	YP_009150332.1
YP_009200131.1	YP_009150346.1
YP_009200132.1	YP_009150388.1
YP_009200134.1	YP_009150390.1
YP_009200136.1	YP_009150400.1
YP_009200137.1	YP_009150408.1
YP_009215314.1	YP_009150413.1
YP_009215315.1	YP_009150422.1
YP_009215317.1	YP_009150423.1
YP_009215320.1	YP_009150439.1
YP_009215321.1	YP_009150443.1
YP_009215323.1	YP_009150462.1
YP_009215325.1	YP_009150600.1
YP_009215326.1	YP_009150603.1
YP_009215217.1	YP_009150606.1
YP_009215226.1	YP_009150608.1
YP_009219632.1	YP_009150609.1
YP_009219634.1	YP_009150610.1
YP_009219637.1	YP_009150623.1
YP_009219638.1	YP_009150759.1
YP_009219640.1	YP_009150766.1
YP_009219642.1	YP_009150767.1
YP_009219643.1	YP_009150775.1
YP_009204826.1	YP_009150776.1
YP_009204828.1	YP_009150777.1
YP_009204830.1	YP_009150785.1
YP_009199920.1	YP_009150786.1
YP_009199922.1	YP_009150798.1
YP_009199924.1	YP_009150799.1
YP_009217093.1	YP_009150808.1
YP_009217215.1	YP_009150811.1
YP_009217244.1	YP_009150814.1
YP_009217245.1	YP_009150817.1
YP_009217246.1	YP_009150826.1
YP_009217248.1	YP_009150834.1
YP_009217292.1	YP_009150841.1
YP_009219576.1	YP_009150842.1
YP_009219580.1	YP_009150843.1
YP_009219585.1	YP_009150844.1
YP_009219591.1	YP_009150849.1
YP_003127299.1	YP_009151258.1
YP_009204410.1	YP_009151271.1
YP_009204414.1	YP_009151287.1
YP_009204423.1	YP_009151301.1
YP_009204432.1	YP_009151302.1
YP_009209014.1	YP_009151309.1
YP_009209024.1	YP_009151318.1
YP_009209027.1	YP_009151325.1
YP_009209036.1	YP_009151328.1
NP_052249.1	YP_009151336.1
NP_052253.1	YP_009151338.1
NP_052256.1	YP_009151339.1
NP_052263.1	YP_009151341.1
NP_052265.1	YP_009151342.1
NP_052266.1	YP_009151345.1
NP_052267.1	YP_009151352.1
NP_052269.1	YP_009151353.1
NP_052270.1	YP_009151356.1
NP_052271.1	YP_009147934.1
NP_052272.1	YP_009147944.1
YP_009208039.1	YP_009147951.1
YP_009208050.1	YP_009147953.1
YP_009216591.1	YP_009147955.1
YP_009216593.1	YP_009147966.1
YP_009216594.1	YP_009147967.1
YP_009216599.1	YP_009147970.1
YP_009216602.1	YP_009147976.1
YP_009216604.1	YP_009147985.1
YP_009216606.1	YP_009148006.1
YP_009218882.1	YP_009148008.1
YP_009218885.1	YP_009148020.1
YP_009218894.1	YP_009148025.1
YP_009218895.1	YP_009148033.1
YP_009197208.1	YP_009148035.1
YP_009197210.1	YP_009148036.1
YP_009197262.1	YP_009148037.1
YP_009197281.1	YP_009148038.1
YP_009197282.1	YP_009148041.1
YP_009197287.1	YP_009148042.1
YP_009197288.1	YP_009148048.1
YP_009197289.1	YP_009148057.1
YP_009197293.1	YP_009148058.1
YP_009197296.1	YP_009148067.1
YP_009197297.1	YP_009148078.1
YP_009197309.1	YP_009148083.1
YP_009208100.1	YP_009148096.1
YP_009208102.1	YP_009148130.1
YP_009208103.1	YP_009148146.1
YP_009208104.1	YP_009148147.1
YP_009208106.1	YP_009148151.1
YP_009210107.1	YP_009148153.1
YP_009210110.1	YP_009148154.1
YP_009210113.1	YP_009148166.1
YP_009210145.1	YP_009148167.1
YP_009210165.1	YP_009148169.1
YP_009210341.1	YP_009149782.1
YP_009210342.1	YP_009149784.1
YP_009210343.1	YP_009149786.1
YP_009201595.1	YP_009149789.1
YP_009203185.1	YP_009149811.1
YP_009203187.1	YP_009149819.1
YP_009203188.1	YP_009149851.1
YP_009203189.1	YP_009149852.1
YP_009203194.1	YP_009149853.1
YP_009204259.1	YP_009149854.1
YP_009204261.1	YP_009149856.1
YP_009204262.1	YP_009149859.1
YP_009204266.1	YP_009149865.1
YP_009204267.1	YP_009149867.1
YP_009204270.1	YP_009149869.1
YP_009204271.1	YP_009149873.1
YP_009204272.1	YP_009149874.1
YP_009218539.1	YP_009149875.1
YP_009218540.1	YP_009149878.1
YP_009218541.1	YP_009149882.1
YP_009218542.1	YP_009149886.1
YP_009218543.1	YP_009149887.1
YP_009218544.1	YP_009149901.1
YP_009218545.1	YP_009149902.1
YP_009218547.1	YP_009149903.1
YP_009218548.1	YP_009149904.1
YP_009218552.1	YP_009149906.1
YP_009218554.1	YP_009149907.1
YP_009218630.1	YP_009149909.1
YP_009218631.1	YP_009149910.1
YP_009218632.1	YP_009152515.1
YP_009218633.1	YP_009152537.1
YP_009218634.1	YP_009152538.1
YP_009218636.1	YP_009152546.1
YP_009218637.1	YP_009152564.1
YP_009218735.1	YP_009152574.1
YP_009218736.1	YP_009152587.1
YP_009218737.1	YP_009152978.1
YP_009218738.1	YP_009152980.1
YP_009218739.1	YP_009152994.1
YP_009218740.1	YP_009152995.1
YP_009218741.1	YP_009152996.1
YP_009218775.1	YP_009152998.1
YP_009218784.1	YP_009153001.1
YP_009218786.1	YP_009153005.1
YP_009218789.1	YP_009153008.1
YP_009218791.1	YP_009153010.1
YP_009218792.1	YP_009153012.1
YP_009218793.1	YP_009153013.1
YP_009218797.1	YP_009153014.1
YP_009218798.1	YP_009153022.1
YP_009218799.1	YP_009153024.1
YP_009218800.1	YP_009153026.1
YP_009218801.1	YP_009146732.1
YP_009215488.1	YP_009146799.1
YP_009215489.1	YP_009146801.1
YP_009215490.1	YP_009146812.1
YP_009215492.1	YP_009146844.1
YP_009215493.1	YP_009147658.1
YP_009215499.1	YP_009147659.1
YP_009219165.1	YP_009147661.1
YP_009219168.1	YP_009147668.1
YP_009219172.1	YP_009147671.1
YP_009219173.1	YP_009147703.1
YP_009219174.1	YP_009147713.1
YP_009219175.1	YP_009147716.1
YP_009219176.1	YP_009147721.1
YP_009219178.1	YP_009147722.1
YP_009219183.1	YP_009147723.1
YP_009218802.1	YP_009147735.1
YP_009218533.1	YP_009147755.1
YP_009198647.1	YP_009147759.1
YP_009198658.1	YP_009147760.1
YP_009198659.1	YP_009147761.1
YP_009198660.1	YP_009147764.1
YP_009198661.1	YP_009147765.1
YP_009198663.1	YP_009147766.1
YP_009198668.1	YP_009147767.1
YP_009198669.1	YP_009147772.1
YP_009215138.1	YP_009147773.1
YP_009215165.1	YP_009147774.1
YP_009215183.1	YP_009147783.1
YP_009215186.1	YP_009147784.1
YP_009215191.1	YP_009147785.1
YP_009215197.1	YP_009147786.1
YP_009215204.1	YP_009147790.1
YP_009215209.1	YP_009147791.1
YP_009206215.1	YP_009147792.1
YP_009206239.1	YP_009147793.1
YP_009201868.1	YP_009147797.1
YP_009201891.1	YP_009147803.1
YP_009201892.1	YP_009147804.1
YP_009201893.1	YP_009147812.1
YP_009201894.1	YP_009147813.1
YP_009201895.1	YP_009147817.1
YP_009201897.1	YP_009147819.1
YP_009201899.1	YP_009147820.1
YP_009209320.1	YP_009147822.1
YP_009209322.1	YP_009147824.1
YP_009209324.1	YP_009147825.1
YP_009209325.1	YP_009147826.1
YP_009209330.1	YP_009147827.1
YP_009198309.1	YP_009147828.1
YP_009198310.1	YP_009147830.1
YP_009198336.1	YP_009147831.1
YP_009198337.1	YP_009152034.1
YP_009198339.1	YP_009152035.1
YP_009198340.1	YP_009152036.1
YP_009198341.1	YP_009152040.1
YP_009198342.1	YP_009152042.1
YP_009198343.1	YP_009152049.1
YP_009198344.1	YP_009152050.1
YP_009209165.1	YP_009152051.1
YP_009209168.1	YP_009152053.1
YP_009209170.1	YP_009152054.1
YP_009209171.1	YP_009150290.1
YP_009209177.1	YP_009150292.1
YP_009209178.1	YP_009150313.1
YP_009209179.1	YP_009153029.1
YP_009209185.1	YP_009153052.1
YP_009209186.1	YP_009153053.1
YP_009204066.1	YP_009153054.1
YP_009204069.1	YP_009153055.1
YP_009204071.1	YP_009153058.1
YP_009204072.1	YP_009152754.1
YP_009204075.1	YP_009152778.1
YP_009204078.1	YP_009152779.1
YP_009204079.1	YP_009152780.1
YP_009204080.1	YP_009152781.1
YP_009204086.1	YP_009152784.1
YP_009204087.1	YP_009147270.1
YP_009200196.1	YP_009147271.1
YP_009200201.1	YP_009147307.1
YP_009201365.1	YP_009147319.1
YP_009201384.1	YP_009147323.1
YP_009201389.1	YP_009147324.1
YP_009201390.1	YP_009147330.1
YP_009201391.1	YP_009147347.1
YP_009201395.1	YP_009147348.1
YP_009201396.1	YP_009147352.1
YP_009201397.1	YP_009147358.1
YP_009201399.1	YP_009147361.1
YP_009201401.1	YP_009147362.1
YP_009201402.1	YP_009147364.1
YP_009201403.1	YP_009147367.1
YP_009201404.1	YP_009147369.1
YP_009201405.1	YP_009147373.1
YP_009201406.1	YP_009147374.1
YP_009201407.1	YP_009147375.1
YP_009201412.1	YP_009147380.1
YP_009201414.1	YP_009147382.1
YP_009201415.1	YP_009147383.1
YP_009201418.1	YP_009147385.1
YP_009201419.1	YP_009147386.1
YP_009201422.1	YP_009147391.1
YP_009201449.1	YP_009147397.1
YP_009201451.1	YP_009147398.1
YP_009201452.1	YP_009147399.1
YP_009216943.1	YP_009152107.1
YP_009216954.1	YP_009152117.1
YP_009216958.1	YP_009152120.1
YP_009216961.1	YP_009152124.1
YP_009219975.1	YP_009152128.1
YP_009219986.1	YP_009152132.1
YP_009219990.1	YP_009152133.1
YP_009219993.1	YP_009152135.1
YP_009219285.1	YP_009152139.1
YP_009219300.1	YP_009152142.1
YP_009219302.1	YP_009152145.1
YP_009219303.1	YP_009152146.1
YP_009219304.1	YP_009152147.1
YP_009196799.1	YP_009152149.1
YP_009196806.1	YP_009152152.1
YP_009196808.1	YP_009152153.1
YP_009196809.1	YP_009152154.1
YP_009196812.1	YP_009152156.1
YP_009196814.1	YP_009152160.1
YP_009196779.1	YP_009152170.1
YP_009196780.1	YP_009152171.1
YP_009196781.1	YP_009152172.1
YP_009196785.1	YP_009152173.1
YP_009196787.1	YP_009152174.1
YP_009196790.1	YP_009152179.1
YP_009196792.1	YP_009152184.1
YP_009209245.1	YP_009148707.1
YP_009209253.1	YP_009148708.1
YP_009209258.1	YP_009148710.1
YP_009209259.1	YP_009148711.1
YP_009209260.1	YP_009148729.1
YP_009209261.1	YP_009148731.1
YP_009209263.1	YP_009148732.1
YP_009209265.1	YP_009148734.1
YP_009209266.1	YP_009148735.1
YP_009217481.1	YP_009148736.1
YP_009217538.1	YP_009148737.1
YP_009217540.1	YP_009148739.1
YP_009217546.1	YP_009148743.1
YP_009217547.1	YP_009148744.1
YP_009217549.1	YP_009148745.1
YP_009217550.1	YP_009148746.1
YP_009217551.1	YP_009148777.1
YP_009217552.1	YP_009146434.1
YP_009217553.1	YP_009146438.1
YP_009217554.1	YP_009146446.1
YP_009217555.1	YP_009146448.1
YP_009217556.1	YP_009146450.1
YP_009217557.1	YP_009146452.1
YP_009217558.1	YP_009146453.1
YP_009217559.1	YP_009146464.1
YP_009217560.1	YP_009146469.1
YP_009217561.1	YP_009146474.1
YP_009217564.1	YP_009146475.1
YP_009217565.1	YP_009146476.1
YP_009217566.1	YP_009146477.1
YP_009217567.1	YP_009146479.1
YP_009217570.1	YP_009146480.1
YP_009217580.1	YP_009146482.1
YP_009217585.1	YP_009146484.1
YP_009217586.1	YP_009146485.1
YP_009217587.1	YP_009146486.1
YP_009217588.1	YP_009146487.1
YP_009217589.1	YP_009146488.1
YP_009217590.1	YP_009146490.1
YP_009217591.1	YP_009146492.1
YP_009217592.1	YP_009146494.1
YP_009217599.1	YP_009146498.1
YP_009217618.1	YP_009146506.1
YP_009217619.1	YP_009146507.1
YP_009217620.1	YP_009146508.1
YP_009220191.1	YP_009146509.1
YP_009220192.1	YP_009146512.1
YP_009220197.1	YP_009146518.1
YP_009208839.1	YP_009146536.1
YP_009208843.1	YP_009146542.1
YP_009208844.1	YP_009146546.1
YP_009208847.1	YP_009146551.1
YP_009208849.1	YP_009146552.1
YP_009208852.1	YP_009146556.1
YP_009208853.1	YP_009146557.1
YP_009208854.1	YP_009146558.1
YP_009208860.1	YP_009146565.1
YP_009197522.1	YP_009146566.1
YP_009197526.1	YP_009146567.1
YP_009197529.1	YP_009146596.1
YP_009197531.1	YP_009146598.1
YP_009197533.1	YP_009146599.1
YP_009197536.1	YP_009146603.1
YP_009197537.1	YP_009146616.1
YP_009197538.1	YP_009146617.1
YP_009201496.1	YP_009146622.1
YP_009201498.1	YP_009146623.1
YP_009201501.1	YP_009146624.1
YP_009201504.1	YP_009146625.1
YP_009201508.1	YP_009146627.1
YP_009201509.1	YP_009146629.1
YP_009201515.1	YP_009146634.1
YP_009201799.1	YP_009146635.1
YP_009201804.1	YP_009146638.1
YP_009201805.1	YP_009146648.1
YP_009201808.1	YP_009146649.1
YP_009201810.1	YP_009146651.1
YP_009201813.1	YP_009146661.1
YP_009201814.1	YP_009146662.1
YP_009201815.1	YP_009146666.1
YP_009201821.1	YP_009146671.1
YP_009206659.1	YP_009146675.1
YP_009206673.1	YP_009146676.1
YP_009206674.1	YP_009146677.1
YP_009200533.1	YP_009146678.1
YP_009200534.1	YP_009146680.1
YP_009200539.1	YP_009146681.1
YP_009200543.1	YP_009146682.1
YP_009200544.1	YP_009146685.1
YP_009200546.1	YP_009146688.1
YP_009200904.1	YP_009146697.1
YP_009200905.1	YP_009146698.1
YP_009200906.1	YP_009146699.1
YP_009200907.1	YP_009146700.1
YP_009200908.1	YP_009146701.1
YP_009200910.1	YP_009146707.1
YP_009200911.1	YP_009146708.1
YP_009200912.1	YP_009146718.1
YP_009200913.1	YP_009146722.1
YP_009200914.1	YP_009146724.1
YP_009200915.1	YP_009146728.1
YP_009200917.1	YP_009146731.1
YP_009199963.1	YP_009149958.1
YP_009199993.1	YP_009149961.1
YP_009204653.1	YP_009149962.1
YP_009204683.1	YP_009149963.1
YP_009204684.1	YP_009149964.1
YP_009204685.1	YP_009149965.1
YP_009197808.1	YP_009149967.1
YP_009197809.1	YP_009149968.1
YP_009197810.1	YP_009149969.1
YP_009197811.1	YP_009149970.1
YP_009197812.1	YP_009149972.1
YP_009197815.1	YP_009149986.1
YP_009197823.1	YP_009149994.1
YP_009197824.1	YP_009149996.1
YP_009197825.1	YP_009149997.1
YP_009208172.1	YP_009150005.1
YP_009208174.1	YP_009151900.1
YP_009208175.1	YP_009151904.1
YP_009208178.1	YP_009151905.1
YP_009208179.1	YP_009151906.1
YP_009208182.1	YP_009151907.1
YP_009208184.1	YP_009151909.1
YP_009210039.1	YP_009151910.1
YP_009210041.1	YP_009151912.1
YP_009210045.1	YP_009151913.1
YP_009210048.1	YP_009151915.1
YP_009210051.1	YP_009151924.1
YP_009210451.1	YP_009151928.1
YP_009210452.1	YP_009151929.1
YP_009210453.1	YP_009151935.1
YP_009210454.1	YP_009151937.1
YP_009210456.1	YP_009151938.1
YP_009210457.1	YP_009151944.1
YP_009210458.1	YP_009152304.1
YP_009210459.1	YP_009152305.1
YP_009210464.1	YP_009152308.1
YP_009210465.1	YP_009152309.1
YP_009204847.1	YP_009152310.1
YP_009204849.1	YP_009152315.1
YP_009204858.1	YP_009152322.1
YP_009203448.1	YP_009152323.1
YP_009203450.1	YP_009152333.1
YP_009203452.1	YP_009152335.1
YP_009203453.1	YP_009152336.1
YP_009203455.1	YP_009152338.1
YP_009203456.1	YP_009152340.1
YP_009203459.1	YP_009152341.1
YP_009203460.1	YP_009152342.1
YP_009203462.1	YP_009152346.1
YP_009202210.1	YP_009152348.1
YP_009202213.1	YP_009152352.1
YP_009202216.1	YP_009152353.1
YP_009202219.1	YP_009152354.1
YP_009202220.1	YP_009152355.1
YP_009202223.1	YP_009152358.1
YP_009202224.1	YP_009151815.1
YP_009202226.1	YP_009151818.1
YP_009202227.1	YP_009151819.1
YP_009202228.1	YP_009151821.1
YP_009202229.1	YP_009151824.1
YP_009202230.1	YP_009151827.1
YP_009202231.1	YP_009151828.1
YP_009197948.1	YP_009151832.1
YP_009197950.1	YP_009151837.1
YP_009197952.1	YP_009151841.1
YP_009197953.1	YP_009151842.1
YP_009197955.1	YP_009151843.1
YP_009197956.1	YP_009151848.1
YP_009197959.1	YP_009151849.1
YP_009197960.1	YP_009151850.1
YP_009197962.1	YP_009151851.1
YP_009195193.1	YP_009151853.1
YP_009195195.1	YP_009151854.1
YP_009195201.1	YP_009153075.1
YP_009195205.1	YP_009153076.1
YP_009201753.1	YP_009153078.1
YP_009196206.1	YP_009153079.1
YP_009196212.1	YP_009153081.1
YP_009207513.1	YP_009153082.1
YP_009207591.1	YP_009153083.1
YP_009207592.1	YP_009153084.1
YP_009207594.1	YP_009153085.1
YP_009207598.1	YP_009153086.1
YP_009207599.1	YP_009153087.1
YP_009207606.1	YP_009153090.1
YP_009198598.1	YP_009153092.1
YP_009198601.1	YP_009153094.1
YP_009210850.1	YP_009153099.1
YP_009200302.1	YP_009153101.1
YP_009200406.1	YP_009153104.1
YP_009200410.1	YP_009153109.1
YP_009200411.1	YP_009153111.1
YP_009200414.1	YP_009153113.1
YP_009200415.1	YP_009153114.1
YP_009200416.1	YP_009153116.1
YP_009200417.1	YP_009153118.1
YP_009200418.1	YP_009153121.1
YP_009200419.1	YP_009153122.1
YP_009200420.1	YP_009153123.1
YP_009200422.1	YP_009153124.1
YP_009200423.1	YP_009153125.1
YP_009200424.1	YP_009153126.1
YP_009200429.1	YP_009153127.1
YP_009200430.1	YP_009153128.1
YP_009200431.1	YP_009153129.1
YP_009200433.1	YP_009153131.1
YP_009200436.1	YP_009153132.1
YP_009200438.1	YP_009153133.1
YP_009200448.1	YP_009153134.1
YP_009200449.1	YP_009153135.1
YP_009200450.1	YP_009153137.1
YP_009200451.1	YP_009152856.1
YP_009200452.1	YP_009152859.1
YP_009200453.1	YP_009152860.1
YP_009200454.1	YP_009152861.1
YP_009200455.1	YP_009152866.1
YP_009200508.1	YP_009152868.1
YP_009200509.1	YP_009152871.1
YP_009200510.1	YP_009152880.1
YP_009200511.1	YP_009152881.1
YP_009218422.1	YP_009152883.1
YP_009218425.1	YP_009152884.1
YP_009218426.1	YP_009152887.1
YP_009218428.1	YP_009152902.1
YP_009218431.1	YP_009152908.1
YP_009218434.1	YP_009152910.1
YP_009218436.1	YP_009152915.1
YP_009218438.1	YP_009152916.1
YP_009218443.1	YP_009152918.1
YP_009211585.1	YP_009152924.1
YP_009211587.1	YP_009152925.1
YP_009211592.1	YP_009152926.1
YP_009211593.1	YP_009152927.1
YP_009211596.1	YP_009152929.1
YP_009211598.1	YP_009152933.1
YP_009211599.1	YP_009152936.1
YP_009211600.1	YP_009148458.1
YP_009211601.1	YP_009148462.1
YP_009211602.1	YP_009148464.1
YP_009211603.1	YP_009148491.1
YP_009211604.1	YP_009148501.1
YP_009211605.1	YP_009148512.1
YP_009211606.1	YP_009148519.1
YP_009211609.1	YP_009148525.1
YP_009211610.1	YP_009148529.1
YP_009211612.1	YP_009148536.1
YP_009211623.1	YP_009148539.1
YP_009211625.1	YP_009148541.1
YP_009211630.1	YP_009148542.1
YP_009211631.1	YP_009148556.1
YP_009211632.1	YP_009148558.1
YP_009211633.1	YP_009148559.1
YP_009211634.1	YP_009148560.1
YP_009211635.1	YP_009148563.1
YP_009211636.1	YP_009148564.1
YP_009211637.1	YP_009148565.1
YP_009211667.1	YP_009148567.1
YP_009211691.1	YP_009148570.1
YP_009211692.1	YP_009148571.1
YP_009211693.1	YP_009148572.1
YP_009211694.1	YP_009148583.1
YP_009217703.1	YP_009148588.1
YP_009217771.1	YP_009148589.1
YP_009219531.1	YP_009148593.1
YP_009219540.1	YP_009148606.1
YP_009220060.1	YP_009148611.1
YP_009220064.1	YP_009148612.1
YP_009220067.1	YP_009148613.1
YP_009220071.1	YP_009148616.1
YP_009220072.1	YP_009148623.1
YP_009220077.1	YP_009148626.1
YP_009220084.1	YP_009148641.1
YP_009220088.1	YP_009148649.1
YP_009205603.1	YP_009148659.1
YP_009205611.1	YP_009148663.1
YP_009205612.1	YP_009148665.1
YP_009205616.1	YP_009148667.1
YP_009210620.1	YP_009148678.1
YP_009210636.1	YP_009148679.1
YP_009210637.1	YP_009148681.1
YP_009210640.1	YP_009148682.1
YP_009196256.1	YP_009148683.1
YP_009196275.1	YP_009148684.1
YP_009196278.1	YP_009148685.1
YP_006201094.1	YP_009148692.1
YP_006201096.1	YP_009148698.1
YP_006201099.1	YP_009148701.1
YP_009216383.1	YP_009148706.1
YP_009216384.1	YP_009147863.1
YP_009196077.1	YP_009167330.1
YP_009196086.1	YP_009147869.1
YP_009196087.1	YP_009147870.1
YP_009196090.1	YP_009147871.1
YP_009196092.1	YP_009147875.2
YP_009196093.1	YP_009147879.1
YP_009196095.1	YP_009147448.1
YP_009196096.1	YP_009147449.1
YP_009196097.1	YP_009147464.1
YP_009213761.1	YP_009147471.1
YP_009213775.1	YP_009147472.1
YP_009213777.1	YP_009147473.1
YP_009213778.1	YP_009147474.1
YP_009213779.1	YP_009147475.1
YP_009213781.1	YP_009147483.1
YP_009207754.1	YP_009147484.1
YP_009207756.1	YP_009147485.1
YP_009207757.1	YP_009147486.1
YP_009207760.1	YP_009147488.1
YP_009207765.1	YP_009147491.1
YP_009207766.1	YP_009147493.1
YP_009207767.1	YP_009147494.1
YP_009207770.1	YP_009147495.1
YP_009207771.1	YP_009147496.1
YP_009207772.1	YP_009147497.1
YP_009207773.1	YP_009147498.1
YP_009207774.1	YP_009147499.1
YP_009207775.1	YP_009147501.1
YP_009207777.1	YP_009147502.1
YP_009207778.1	YP_009147503.1
YP_009207779.1	YP_009147504.1
YP_009207781.1	YP_009147505.1
YP_009207782.1	YP_009147507.1
YP_009203369.1	YP_009147509.1
YP_009203379.1	YP_009147510.1
YP_009203386.1	YP_009147512.1
YP_009203387.1	YP_009153523.1
YP_009203388.1	YP_009149518.1
YP_009203389.1	YP_009149521.1
YP_009203390.1	YP_009149522.1
YP_009203392.1	YP_009149535.1
YP_009213865.1	YP_009149552.1
YP_009213991.1	YP_009151380.1
YP_009213993.1	YP_009151383.1
YP_009213996.1	YP_009151384.1
YP_009213997.1	YP_009151397.1
YP_009214001.1	YP_009151414.1
YP_009214002.1	YP_009148273.1
YP_009214003.1	YP_009148276.1
YP_009214004.1	YP_009148277.1
YP_009214005.1	YP_009148290.1
YP_009214006.1	YP_009148307.1
YP_009214007.1	YP_009152408.1
YP_009214009.1	YP_009152411.1
YP_009214011.1	YP_009152412.1
YP_009214012.1	YP_009152425.1
YP_009214015.1	YP_009152442.1
YP_009214017.1	YP_009152592.1
YP_009214018.1	YP_009152595.1
YP_009214023.1	YP_009152596.1
YP_009214025.1	YP_009152609.1
YP_009214026.1	YP_009152626.1
YP_009214032.1	YP_009151202.1
YP_009214039.1	YP_009151205.1
YP_009214040.1	YP_009151206.1
YP_009214041.1	YP_009151219.1
YP_009214042.1	YP_009151235.1
YP_009214043.1	YP_009150245.1
YP_009214044.1	YP_009150248.1
YP_009214045.1	YP_009150249.1
YP_009214046.1	YP_009150262.1
YP_009214098.1	YP_009150279.1
YP_009214099.1	YP_009153251.1
YP_009214100.1	YP_009153254.1
YP_009214101.1	YP_009153255.1
YP_009214102.1	YP_009153268.1
YP_009209769.1	YP_009153285.1
YP_009209901.1	YP_009152363.1
YP_009209903.1	YP_009152366.1
YP_009209907.1	YP_009152367.1
YP_009209908.1	YP_009152380.1
YP_009209911.1	YP_009152397.1
YP_009209912.1	YP_009150201.1
YP_009209913.1	YP_009150204.1
YP_009209914.1	YP_009150205.1
YP_009209915.1	YP_009150218.1
YP_009209916.1	YP_009150235.1
YP_009209917.1	YP_009150007.1
YP_009209919.1	YP_009150010.1
YP_009209920.1	YP_009150011.1
YP_009209921.1	YP_009150024.1
YP_009209924.1	YP_009150041.1
YP_009209925.1	YP_009146895.1
YP_009209926.1	YP_009146898.1
YP_009209931.1	YP_009146899.1
YP_009209933.1	YP_009146912.1
YP_009209934.1	YP_009146929.1
YP_009209940.1	YP_009153206.1
YP_009209946.1	YP_009153209.1
YP_009209947.1	YP_009153210.1
YP_009209948.1	YP_009153223.1
YP_009209949.1	YP_009153240.1
YP_009209950.1	YP_009152663.1
YP_009209951.1	YP_009152666.1
YP_009209952.1	YP_009152667.1
YP_009209953.1	YP_009152680.1
YP_009210005.1	YP_009152697.1
YP_009210006.1	YP_009151520.1
YP_009210007.1	YP_009151523.1
YP_009210008.1	YP_009151524.1
YP_009207206.1	YP_009151537.1
YP_009207336.1	YP_009151554.1
YP_009207338.1	YP_009149916.1
YP_009207341.1	YP_009149919.1
YP_009207342.1	YP_009149920.1
YP_009207345.1	YP_009149933.1
YP_009207346.1	YP_009149950.1
YP_009207347.1	YP_009147226.1
YP_009207348.1	YP_009147229.1
YP_009207349.1	YP_009147230.1
YP_009207350.1	YP_009147260.1
YP_009207351.1	YP_009152187.1
YP_009207353.1	YP_009152188.1
YP_009207354.1	YP_009152189.1
YP_009207355.1	YP_009152190.1
YP_009207358.1	YP_009152196.1
YP_009207359.1	YP_009152204.1
YP_009207360.1	YP_009152207.1
YP_009207365.1	YP_009152208.1
YP_009207367.1	YP_009152216.1
YP_009207368.1	YP_009152217.1
YP_009207372.1	YP_009152218.1
YP_009207378.1	YP_009152219.1
YP_009207379.1	YP_009152220.1
YP_009207380.1	YP_009152229.1
YP_009207381.1	YP_009152239.1
YP_009207382.1	YP_009152240.1
YP_009207383.1	YP_009152241.1
YP_009207384.1	YP_009160354.1
YP_009207385.1	YP_009160355.1
YP_009207437.1	YP_009160357.1
YP_009207438.1	YP_009160358.1
YP_009207439.1	YP_009160348.1
YP_009207440.1	YP_009160349.1
YP_009207441.1	YP_009160351.1
YP_009205720.1	YP_009160352.1
YP_009205838.1	YP_009160343.1
YP_009205840.1	YP_009160346.1
YP_009205843.1	YP_009160339.1
YP_009205844.1	YP_009160340.1
YP_009205847.1	YP_009160332.1
YP_009205848.1	YP_009160333.1
YP_009205849.1	YP_009160334.1
YP_009205850.1	YP_009160335.1
YP_009205851.1	YP_009160415.1
YP_009205852.1	YP_009160416.1
YP_009205853.1	YP_009160408.1
YP_009205855.1	YP_009160410.1
YP_009205856.1	YP_009160403.1
YP_009205857.1	YP_009160406.1
YP_009205860.1	YP_009160397.1
YP_009205861.1	YP_009160398.1
YP_009205862.1	YP_009160400.1
YP_009205867.1	YP_009160401.1
YP_009205869.1	YP_009160392.1
YP_009205870.1	YP_009160395.1
YP_009205875.1	YP_009160387.1
YP_009205882.1	YP_009160390.1
YP_009205883.1	YP_009160380.1
YP_009205884.1	YP_009160381.1
YP_009205885.1	YP_009160383.1
YP_009205886.1	YP_009160384.1
YP_009205887.1	YP_009160375.1
YP_009205888.1	YP_009160377.1
YP_009205889.1	YP_009160369.1
YP_009205941.1	YP_009160372.1
YP_009205942.1	YP_009160364.1
YP_009205943.1	YP_009160367.1
YP_009205944.1	YP_009160360.1
YP_009205945.1	YP_009160362.1
YP_009220792.1	YP_009167708.1
YP_009220793.1	YP_009167709.1
YP_009220799.1	YP_009167710.1
YP_009220801.1	YP_009167711.1
YP_009220802.1	YP_009167712.1
YP_009220804.1	YP_009167713.1
YP_009220805.1	YP_009167714.1
YP_009220808.1	YP_009167715.1
YP_009220815.1	YP_009167716.1
YP_009220816.1	YP_009167717.1
YP_009220818.1	YP_009167718.1
YP_009220819.1	YP_009167719.1
YP_009220820.1	YP_009167720.1
YP_009220821.1	YP_009167721.1
YP_009220824.1	YP_009167722.1
YP_009220825.1	YP_009167723.1
YP_009220827.1	YP_009167724.1
YP_009220828.1	YP_009167725.1
YP_009220829.1	YP_009167726.1
YP_009220830.1	YP_009167727.1
YP_009220831.1	YP_009167728.1
YP_009220852.1	YP_009167729.1
YP_009220930.1	YP_009167730.1
YP_009220939.1	YP_009167731.1
YP_009220970.1	YP_009167732.1
YP_009220999.1	YP_009167733.1
YP_009221000.1	YP_009167734.1
YP_009221387.1	YP_009167735.1
YP_009221388.1	YP_009167736.1
YP_009221392.1	YP_009167737.1
YP_009221399.1	YP_009167738.1
YP_009221400.1	YP_009167739.1
YP_009221401.1	YP_009167740.1
YP_009221402.1	YP_009167741.1
YP_009221410.1	YP_009167742.1
YP_009221413.1	YP_009167743.1
YP_009221422.1	YP_009167744.1
YP_009221426.1	YP_009167745.1
YP_009221427.1	YP_009167746.1
YP_009221449.1	YP_009167747.1
YP_009221450.1	YP_009167748.1
YP_009221216.1	YP_009167749.1
YP_009221225.1	YP_009167750.1
YP_009221255.1	YP_009167751.1
YP_009221256.1	YP_009167752.1
YP_009221261.1	YP_009167753.1
YP_009221263.1	YP_009167754.1
YP_009221264.1	YP_009167755.1
YP_009221565.1	YP_009167756.1
YP_009221510.1	YP_009167757.1
YP_009221522.1	YP_009167758.1
YP_009221523.1	YP_009167759.1
YP_009221527.1	YP_009167760.1
YP_009221531.1	YP_009167761.1
YP_009221532.1	YP_009167762.1
YP_009221882.1	YP_009167763.1
YP_009221922.1	YP_009167764.1
YP_009221935.1	YP_009167765.1
YP_009221947.1	YP_009168624.1
YP_009225992.1	YP_009168625.1
YP_009225994.1	YP_009168626.1
YP_009226002.1	YP_009168627.1
YP_009226005.1	YP_009168628.1
YP_009226006.1	YP_009168629.1
YP_009226007.1	YP_009168634.1
YP_009226008.1	YP_009168636.1
YP_009226010.1	YP_009168637.1
YP_009222143.1	YP_009168639.1
YP_009222154.1	YP_009168641.1
YP_009222171.1	YP_009168649.1
YP_009222173.1	YP_009168652.1
YP_009222180.1	YP_009168655.1
YP_009223407.1	YP_009168656.1
YP_009223409.1	YP_009168660.1
YP_009223415.1	YP_009168661.1
YP_009226662.1	YP_009168666.1
YP_009226665.1	YP_009168667.1
YP_009224256.1	YP_009168686.1
YP_009224258.1	YP_009168688.1
YP_009224266.1	YP_009168689.1
YP_009226045.1	YP_009168691.1
YP_009226055.1	YP_009168697.1
YP_009226057.1	YP_009168698.1
YP_009226058.1	YP_009168699.1
YP_009224665.1	YP_009168703.1
YP_009224666.1	YP_009168715.1
YP_009224670.1	YP_009168720.1
YP_009224673.1	YP_009169136.1
YP_009224679.1	YP_009169139.1
YP_009224688.1	YP_009169141.1
YP_009226183.1	YP_009169143.1
YP_009226184.1	YP_009169144.1
YP_009226215.1	YP_009169145.1
YP_009226217.1	YP_009169148.1
YP_009226218.1	YP_009169152.1
YP_009226219.1	YP_009169161.1
YP_009226220.1	YP_009169162.1
YP_009226221.1	YP_009169163.1
YP_009226223.1	YP_009169167.1
YP_009222827.1	YP_009169169.1
YP_009222831.1	YP_009169173.1
YP_009222833.1	YP_009169174.1
YP_009222841.1	YP_009169180.1
YP_009222845.1	YP_009169184.1
YP_009226522.1	YP_009169188.1
YP_009226537.1	YP_009169207.1
YP_009226550.1	YP_009169208.1
YP_009226552.1	YP_009169214.1
YP_009226887.1	YP_009169215.1
YP_009226888.1	YP_009169217.1
YP_009226890.1	YP_009169218.1
YP_009225673.1	YP_009169220.1
YP_009225676.1	YP_009169221.1
YP_009225680.1	YP_009169229.1
YP_009225683.1	YP_009169233.1
YP_009225684.1	YP_009169243.1
YP_009225691.1	YP_009169244.1
YP_009223434.1	YP_009169245.1
YP_009223441.1	YP_009169249.1
YP_009223454.1	YP_009169256.1
YP_009223457.1	YP_009169259.1
YP_009223458.1	YP_009169268.1
YP_009223460.1	YP_009169271.1
YP_009223461.1	YP_009169272.1
YP_009223462.1	YP_009169274.1
YP_009223463.1	YP_009169280.1
YP_009223465.1	YP_009169282.1
YP_009223467.1	YP_009169285.1
YP_009223494.1	YP_009169286.1
YP_009223528.1	YP_009169291.1
YP_009223531.1	YP_009169302.1
YP_009223533.1	YP_009169311.1
YP_009223535.1	YP_009169315.1
YP_009223546.1	YP_009169318.1
YP_009223596.1	YP_009169319.1
YP_009223618.1	YP_009169327.1
YP_009223642.1	YP_009167766.1
YP_009223681.1	YP_009167769.1
YP_009223704.1	YP_009167771.1
YP_009223705.1	YP_009167773.1
YP_009222589.1	YP_009167776.1
YP_009226126.1	YP_009167777.1
YP_009226131.1	YP_009167781.1
YP_009226147.1	YP_009167782.1
YP_009226150.1	YP_009167783.1
YP_009226154.1	YP_009167784.1
YP_009223915.1	YP_009167786.1
YP_009223924.1	YP_009167787.1
YP_009222460.1	YP_009167790.1
YP_009222469.1	YP_009167791.1
YP_009224869.1	YP_009167801.1
YP_009224871.1	YP_009167805.1
YP_009224873.1	YP_009167808.1
YP_009224874.1	YP_009167810.1
YP_009224876.1	YP_009180615.1
YP_009224877.1	YP_009180617.1
YP_009224880.1	YP_009180618.1
YP_009224881.1	YP_009180619.1
YP_009224883.1	YP_009180622.1
YP_009224028.1	YP_009180623.1
YP_009224031.1	YP_009180624.1
YP_009222269.1	YP_009180626.1
YP_009222296.1	YP_009180628.1
YP_009222297.1	YP_009180629.1
YP_009222308.1	YP_009180643.1
YP_009222314.1	YP_009180650.1
YP_009223104.1	YP_009180656.1
YP_009223108.1	YP_009180657.1
YP_009223111.1	YP_009180658.1
YP_009223113.1	YP_009180665.1
YP_009223116.1	YP_009180666.1
YP_009223117.1	YP_009180672.1
YP_009225777.1	YP_009180676.1
YP_009225779.1	YP_009180679.1
YP_009225780.1	YP_009180681.1
YP_009225790.1	YP_009180682.1
YP_009225791.1	YP_009180685.1
YP_009225793.1	YP_009180686.1
YP_009225794.1	YP_009180687.1
YP_009226314.1	YP_009180688.1
YP_009226318.1	YP_009180689.1
YP_009226325.1	YP_009180690.1
YP_009226326.1	YP_009180692.1
YP_009226334.1	YP_009180696.1
YP_009226339.1	YP_009180698.1
YP_006560693.1	YP_009180701.1
YP_006560699.1	YP_009180705.1
YP_006560705.1	YP_009180706.1
YP_006560706.1	YP_009180709.1
YP_006560553.1	YP_009180712.1
YP_006560555.1	YP_009180725.1
YP_006560574.1	YP_009180726.1
YP_006560759.1	YP_009180727.1
YP_006560762.1	YP_009180728.1
YP_006560766.1	YP_009180731.1
YP_006560767.1	YP_009180733.1
YP_006560769.1	YP_009180737.1
YP_006560770.1	YP_009180738.1
YP_006560772.1	YP_009180739.1
YP_006560777.1	YP_009180742.1
YP_006561130.1	YP_009180743.1
YP_006561131.1	YP_009180747.1
YP_006561132.1	YP_009180749.1
YP_006561133.1	YP_009180750.1
YP_006561134.1	YP_009180758.1
YP_006561135.1	YP_009180760.1
YP_006561138.1	YP_009180762.1
YP_006561139.1	YP_009180775.1
[truncated: 59,778 more rows]
